# Supplementary material for: Li iontronics in single-crystalline T-Nb2O5 thin films with vertical ionic transport channels
Source: Nat Mater. 2023 Jul 27;22(9):1128–35. doi: 10.1038/s41563-023-01612-2 (PMC10465368; doi:10.1038/s41563-023-01612-2)
Supplement: Supplementary file 3 — Structural data for calculations. [file 41563_2023_1612_MOESM3_ESM.zip]

Archive with 50 entries (42 files):
- Nb2O5_Structure_for_Calculations/
- Nb2O5_Structure_for_Calculations/Monoclinic/
- Nb2O5_Structure_for_Calculations/Monoclinic/.DS_Store
- Nb2O5_Structure_for_Calculations/Monoclinic/Li1.08-T-Nb2O5/
- Nb2O5_Structure_for_Calculations/Monoclinic/Li1.08-T-Nb2O5/90.5.xsf
- Nb2O5_Structure_for_Calculations/Monoclinic/Li1.08-T-Nb2O5/90.xsf
- Nb2O5_Structure_for_Calculations/Monoclinic/Li1.08-T-Nb2O5/91.4.xsf
- Nb2O5_Structure_for_Calculations/Monoclinic/Li1.08-T-Nb2O5/91.5.xsf
- Nb2O5_Structure_for_Calculations/Monoclinic/Li1.08-T-Nb2O5/91.75.xsf
- Nb2O5_Structure_for_Calculations/Monoclinic/Li1.08-T-Nb2O5/91.xsf
- Nb2O5_Structure_for_Calculations/Monoclinic/Li1.08-T-Nb2O5/92.5.xsf
- Nb2O5_Structure_for_Calculations/Monoclinic/Li1.08-T-Nb2O5/92.xsf
- Nb2O5_Structure_for_Calculations/Monoclinic/T-Nb2O5/
- Nb2O5_Structure_for_Calculations/Monoclinic/T-Nb2O5/90.5.xsf
- Nb2O5_Structure_for_Calculations/Monoclinic/T-Nb2O5/90.xsf
- Nb2O5_Structure_for_Calculations/Monoclinic/T-Nb2O5/91.5.xsf
- Nb2O5_Structure_for_Calculations/Monoclinic/T-Nb2O5/91.xsf
- Nb2O5_Structure_for_Calculations/Monoclinic/T-Nb2O5/92.5.xsf
- Nb2O5_Structure_for_Calculations/Monoclinic/T-Nb2O5/92.xsf
- Nb2O5_Structure_for_Calculations/Super Cell 22 _Li_x/
- Nb2O5_Structure_for_Calculations/Super Cell 22 _Li_x/.DS_Store
- Nb2O5_Structure_for_Calculations/Super Cell 22 _Li_x/Li0.03_T-Nb2O5.xsf
- Nb2O5_Structure_for_Calculations/Super Cell 22 _Li_x/Li0.06_T-Nb2O5.xsf
- Nb2O5_Structure_for_Calculations/Super Cell 22 _Li_x/Li0.09_T-Nb2O5.xsf
- Nb2O5_Structure_for_Calculations/Super Cell 22 _Li_x/Li0.12_T-Nb2O5.xsf
- Nb2O5_Structure_for_Calculations/Super Cell 22 _Li_x/Li0.15_T-Nb2O5.xsf
- Nb2O5_Structure_for_Calculations/Super Cell 22 _Li_x/Li0.18_T-Nb2O5.xsf
- Nb2O5_Structure_for_Calculations/Super Cell 22 _Li_x/Li0.21_T-Nb2O5.xsf
- Nb2O5_Structure_for_Calculations/Super Cell 22 _Li_x/Li0.24_T-Nb2O5.xsf
- Nb2O5_Structure_for_Calculations/Super Cell 22 _Li_x/Li0.27_T-Nb2O5.xsf
- Nb2O5_Structure_for_Calculations/Super Cell 22 _Li_x/T-Nb2O5.xsf
- Nb2O5_Structure_for_Calculations/Super Cell 33 _ Li_x/
- Nb2O5_Structure_for_Calculations/Super Cell 33 _ Li_x/.DS_Store
- Nb2O5_Structure_for_Calculations/Super Cell 33 _ Li_x/Li0.04_T_Nb2O5.xsf
- Nb2O5_Structure_for_Calculations/Super Cell 33 _ Li_x/Li0.08_T_Nb2O5.xsf
- Nb2O5_Structure_for_Calculations/Unit Cell/
- Nb2O5_Structure_for_Calculations/Unit Cell _ Li_x/
- Nb2O5_Structure_for_Calculations/Unit Cell _ Li_x/.DS_Store
- Nb2O5_Structure_for_Calculations/Unit Cell _ Li_x/Li0.12_T_Nb2O5.xsf
- Nb2O5_Structure_for_Calculations/Unit Cell _ Li_x/Li0.24_T_Nb2O5.xsf
- Nb2O5_Structure_for_Calculations/Unit Cell _ Li_x/Li0.36_T_Nb2O5.xsf
- Nb2O5_Structure_for_Calculations/Unit Cell _ Li_x/Li0.48_T_Nb2O5.xsf
- Nb2O5_Structure_for_Calculations/Unit Cell _ Li_x/Li0.60_T_Nb2O5.xsf
- Nb2O5_Structure_for_Calculations/Unit Cell _ Li_x/Li0.72_T_Nb2O5.xsf
- Nb2O5_Structure_for_Calculations/Unit Cell _ Li_x/Li0.84_T_Nb2O5.xsf
- Nb2O5_Structure_for_Calculations/Unit Cell _ Li_x/Li0.96_T_Nb2O5.xsf
- Nb2O5_Structure_for_Calculations/Unit Cell _ Li_x/Li1.08_T_Nb2O5.xsf
- Nb2O5_Structure_for_Calculations/Unit Cell _ Li_x/Li1.20_T_Nb2O5 copy 3.xsf
- Nb2O5_Structure_for_Calculations/Unit Cell/.DS_Store
- Nb2O5_Structure_for_Calculations/Unit Cell/T-Nb2O5.xsf
