# Supplementary material for: Li iontronics in single-crystalline T-Nb2O5 thin films with vertical ionic transport channels
Source: Nat Mater. 2023 Jul 27;22(9):1128–35. doi: 10.1038/s41563-023-01612-2 (PMC10465368; doi:10.1038/s41563-023-01612-2)
Supplement: Supplementary file 3 — Structural data for calculations. [file 41563_2023_1612_MOESM3_ESM.zip › Nb2O5_Structure_for_Calculations/Monoclinic/Li1.08-T-Nb2O5/90.5.xsf]

PRIMVEC
   6.332011019   0.000000000   0.000000000
   0.259829779  29.836941635   0.000000000
   0.000000000   0.000000000   4.002064138
PRIMCOORD 1
71 1
Nb            4.2450880557       28.7598352846        1.9353096644
Nb            1.2868723069        1.0622172224        1.9352759525
Nb            5.2833714864       13.9196872344        1.9351523011
Nb            1.6690839170       15.9905481906        1.9353636802
Nb            4.8727958603       25.1923625347        1.9354147075
Nb            0.9706887251        4.6588312599        1.9351783445
Nb            4.5422951822       10.3244721394        1.9350815314
Nb            2.1259289818       19.5510028067        1.9354473398
Nb            4.8562270866       21.3590645406        1.9355157143
Nb            1.6942558333        8.2488875583        1.9351305992
Nb            4.5418325416        6.4890892206        1.9351558050
Nb            1.4358280026       23.0597930816        1.9354441974
Nb            4.8540519245       17.4789772857        1.9354123566
Nb            1.7201342245       12.0766703801        1.9350337120
Nb            4.5040329002        2.4499231759        1.9352222363
Nb            7.8418577005       27.0125885071        1.9354402821
O             1.2448666384        1.1395233473        3.9363059087
O             4.3700311811       28.7609676685        3.9363419891
O             1.7184234870       16.0567739036        3.9363918950
O             5.1637709112       13.7483074737        3.9361726132
O             0.9868798984        4.6732009216        3.9362131417
O             5.0414599449       25.2718945486        3.9364439389
O             1.9930291635       19.5662718589        3.9364781248
O             4.6495422323       10.4434204357        3.9361115857
O             1.6637396925        8.1653872116        3.9361627350
O             4.9104266503       21.4920854266        3.9365293792
O             1.4669141156       23.0664771800        3.9364808376
O             4.4213949746        6.3283642077        3.9361695904
O             1.7123688760       12.0332350751        3.9360939382
O             4.8970922172       17.3787666227        3.9364423092
O             7.6671741680       26.8778204770        3.9364027797
O             4.4806362640        2.4961281374        3.9362630115
O             0.1576821242        2.7312297927        1.9352734019
O             5.7963343704       27.3033943533        1.9353340868
O             2.8768909549       17.6207779757        1.9354279466
O             3.7157567592       12.4482745113        1.9350279162
O             6.4536256387        6.7025391378        1.9351673287
O             5.6571450632       23.2144420378        1.9355069814
O             2.9064872872       21.5721171322        1.9354992707
O             3.9094937030        8.3124079001        1.9351388066
O             2.4833930879       10.2129988569        1.9351084800
O             4.3856424210       19.4852269155        1.9355021136
O             7.1107500480       25.0930303532        1.9353560786
O             5.0348392150        4.5449687734        1.9351295129
O             1.1482968436       13.9488691062        1.9351974473
O             6.0036548479       15.7716951026        1.9353505088
O             1.9795359871       28.8598850252        1.9353562937
O             3.2571462081        0.8668436817        1.9352915352
O             2.5758058048        3.2742472352        1.9352465176
O             3.4241924253       26.7416257031        1.9353989482
O             6.8264524456       18.1081308379        1.9353953650
O             6.0228715373       11.8967510711        1.9350230925
O             2.5042571348        6.1497040036        1.9351032417
O             3.2699060345       24.1176904628        1.9354533863
O             6.8753125717       20.9966848664        1.9354234540
O             6.2879385473        9.3206931627        1.9351212126
O             5.6281943275        0.4025723582        1.9352247542
O             3.6278757602       15.2336170959        1.9353132882
Li            5.5367939171        0.4885991395        3.9362027138
Li            3.6272898437       23.3543802615        3.9365315352
Li            3.7338575175       15.5950815394        3.9363731512
Li            2.3770559463        6.2583997137        3.9360862740
Li            6.1496042084        8.9705950819        3.9361504373
Li            6.9738642035       17.9538456508        3.9363807523
Li            2.3553429257        2.9477474374        3.9362838889
Li            5.6546128638       27.2398767599        3.9363111767
Li            3.6348186569       12.4316853574        3.9359834598
Li            6.9540708986       21.0975524761        3.9364073439
Li            7.0661026955       24.9736958874        3.9363532344
Li            6.0987650412       11.9272303894        3.9359870346
Li            5.2015230098        4.4527869930        3.9361238523
