# Supplementary material for: Li iontronics in single-crystalline T-Nb2O5 thin films with vertical ionic transport channels
Source: Nat Mater. 2023 Jul 27;22(9):1128–35. doi: 10.1038/s41563-023-01612-2 (PMC10465368; doi:10.1038/s41563-023-01612-2)
Supplement: Supplementary file 3 — Structural data for calculations. [file 41563_2023_1612_MOESM3_ESM.zip › Nb2O5_Structure_for_Calculations/Monoclinic/Li1.08-T-Nb2O5/90.xsf]

PRIMVEC
   6.327910924   0.000000000   0.000000000
   0.000000000  29.812433753   0.000000000
   0.000000000   0.000000000   4.002615892
PRIMCOORD 1
71 1
Nb            4.1371072774       28.7494738597        1.9359981208
Nb            1.4194440818        1.0828079999        1.9353143478
Nb            5.2765848250       13.8962239774        1.9348888110
Nb            1.6565159825       15.9578013698        1.9356036510
Nb            4.7841075915       25.1794093352        1.9367533044
Nb            1.0733190295        4.6592488780        1.9347383678
Nb            4.5417657006       10.2975261231        1.9344651293
Nb            2.0869489239       19.5331545892        1.9363996320
Nb            4.7970053599       21.3463955184        1.9369217771
Nb            1.7257729963        8.2296716550        1.9344855328
Nb            4.6314419644        6.5082364246        1.9343306208
Nb            1.3606074621       23.0405797477        1.9368353281
Nb            4.8248891052       17.4673700424        1.9359004180
Nb            1.7221463858       12.0609459057        1.9345128785
Nb            4.6130209469        2.4647694858        1.9350650676
Nb            7.7411517009       27.0034513931        1.9368086625
O             1.3767470678        1.1534328154        3.9366397374
O             4.2578533065       28.7430609152        3.9373069528
O             1.6998045828       16.0334900723        3.9368975894
O             5.1606739894       13.7448970538        3.9361727987
O             1.0955295098        4.6664378639        3.9360521843
O             4.9480355279       25.2493257610        3.9380602811
O             1.9414711459       19.5531054110        3.9377034101
O             4.6462120573       10.4279367715        3.9357638613
O             1.6975023814        8.1412647958        3.9357850526
O             4.8485963812       21.4672632606        3.9381420430
O             1.3940911062       23.0500435271        3.9381565379
O             4.5533782886        6.4114456903        3.9357463092
O             1.7155246845       12.0358448144        3.9358528601
O             4.8704919620       17.3645284009        3.9372142398
O             7.5616754443       26.8627769599        3.9378405770
O             4.5948124315        2.5100152057        3.9363732697
O             0.2702889979        2.7385011279        1.9350983224
O             5.6907233071       27.2765668422        1.9364106026
O             2.8414168930       17.6103473802        1.9359247299
O             3.7125869484       12.4257107221        1.9344999897
O             6.5772335229        6.6479828972        1.9345361686
O             5.5831269673       23.1975076191        1.9369266207
O             2.8369448519       21.5553759259        1.9367690616
O             3.8778480658        8.3231233713        1.9345451394
O             2.4579383595       10.2031811974        1.9344751480
O             4.3032145192       19.4703032953        1.9365413811
O             7.0205853211       25.0756863313        1.9366537912
O             5.1291018712        4.5523423189        1.9346221374
O             1.1186837172       13.9326159700        1.9348650172
O             5.9876798286       15.7791848088        1.9355682782
O             1.8611628409       28.8459137205        1.9360963890
O             3.3901603637        0.8686156950        1.9354237934
O             2.6761947464        3.2563877068        1.9349273242
O             3.3212704478       26.7201233495        1.9365628720
O             6.7833763642       18.1504741183        1.9360674659
O             6.0336609329       11.8443386214        1.9344792988
O             2.6080711818        6.1238880644        1.9344879344
O             3.1867819045       24.0981568996        1.9369130998
O             6.8158894778       20.9772496987        1.9366647056
O             6.2905378824        9.2357415304        1.9343864787
O             5.7628650611        0.3996662125        1.9354304765
O             3.6063633265       15.2164469660        1.9353751649
Li            5.6759142222        0.5043796138        3.9366830375
Li            3.5469477283       23.3339433445        3.9383555315
Li            3.7292850217       15.5591581817        3.9368114674
Li            2.4815832909        6.2650193522        3.9357386972
Li            6.1355674694        8.8875648398        3.9358082053
Li            6.9384463937       17.9259167024        3.9372759139
Li            2.4693325934        2.9579989627        3.9363305648
Li            5.5519719204       27.2293647355        3.9376867827
Li            3.6440581097       12.3967647510        3.9357455322
Li            6.8869597112       21.0589636338        3.9379516215
Li            6.9741426629       24.9585956461        3.9379940685
Li            6.0986327345       11.8943531670        3.9357734770
Li            5.3143289610        4.4818666683        3.9359381413
