# Supplementary material for: Li iontronics in single-crystalline T-Nb2O5 thin films with vertical ionic transport channels
Source: Nat Mater. 2023 Jul 27;22(9):1128–35. doi: 10.1038/s41563-023-01612-2 (PMC10465368; doi:10.1038/s41563-023-01612-2)
Supplement: Supplementary file 3 — Structural data for calculations. [file 41563_2023_1612_MOESM3_ESM.zip › Nb2O5_Structure_for_Calculations/Monoclinic/Li1.08-T-Nb2O5/91.4.xsf]

PRIMVEC
   6.336022323  -0.008476756  -0.000002509
   0.739394936  29.804108132  -0.000022787
  -0.000001585  -0.000003017   4.002332650
PRIMCOORD 1
71 1
Nb            4.5916028425       28.7220468992        1.9353744474
Nb            1.1370232141        1.0792313665        1.9353588959
Nb            5.0565767936       13.9154598597        1.9353181438
Nb            1.5483345404       15.9256135835        1.9354667122
Nb            5.2835162153       25.1754769410        1.9354915854
Nb            0.7663623333        4.6528909808        1.9353170988
Nb            4.3122414036       10.3059528498        1.9352689184
Nb            2.2322933746       19.4863303711        1.9355266306
Nb            4.9376849814       21.5690966073        1.9355596493
Nb            1.4639169940        8.2368905015        1.9353178939
Nb            4.3313945873        6.4823381935        1.9353191848
Nb            1.7322843325       22.9912934230        1.9355235506
Nb            4.9559430910       17.6848042637        1.9355140955
Nb            1.4954672598       12.0654169377        1.9352240516
Nb            4.3269711675        2.4418130281        1.9353244378
Nb            8.2035934216       26.9838119705        1.9355763213
O             1.0884130176        1.1487051835        3.9365298024
O             4.7087674752       28.7089303880        3.9365415890
O             1.5658434098       16.0453086016        3.9366290951
O             4.9423170953       13.7554624713        3.9364768866
O             0.7866204249        4.6638626893        3.9364858163
O             5.3541517042       25.2047952012        3.9366612889
O             2.0528260672       19.5090626830        3.9366857104
O             4.4232541417       10.4173609043        3.9364329602
O             1.4338228016        8.1489513548        3.9364839689
O             4.9905015012       21.6752554844        3.9367291708
O             1.7520575662       23.0258584467        3.9367008816
O             4.2229973488        6.3337079461        3.9364684261
O             1.4890897162       12.0428634741        3.9364108434
O             5.0224625632       17.5899150898        3.9366720277
O             8.0055859292       26.8624576459        3.9366213227
O             4.3073564638        2.4881287072        3.9364998066
O            -0.0298095152        2.7278153093        1.9353807396
O             6.1466609087       27.2551823871        1.9354033643
O             2.9787313533       17.5511960794        1.9355301429
O             3.5022458717       12.3800723411        1.9352128696
O             6.2528624604        6.6687019533        1.9353349867
O             6.0865825527       23.2290721287        1.9355791718
O             2.9434160682       21.4130954205        1.9355812835
O             3.6687387378        8.2972849535        1.9353185414
O             2.2422986360       10.1940190453        1.9352969443
O             4.4135426563       19.5891699171        1.9355585839
O             7.5500238067       25.0655057502        1.9354423326
O             4.8313848485        4.5308364375        1.9352731319
O             0.8740632689       13.9490559617        1.9353483759
O             5.7551563842       15.7972778910        1.9354658671
O             2.3315877303       28.8325112505        1.9354259350
O             3.1084203080        0.8548077029        1.9353881672
O             2.3729015024        3.2337555670        1.9353382387
O             3.7515134569       26.6319838799        1.9354845285
O             6.9697779425       18.0264274820        1.9354624351
O             5.8088785802       11.8707002760        1.9351999890
O             2.3012809615        6.1217266776        1.9352811367
O             3.6819848661       23.7916144049        1.9355473546
O             6.9451714379       20.8634036296        1.9354950001
O             6.0524298631        9.2842144955        1.9353111372
O             5.4827595497        0.3819392847        1.9352940177
O             3.3064159377       15.0260383547        1.9354238436
Li            5.4010986543        0.4894096732        3.9364095188
Li            3.9010137009       23.4975798867        3.9367134655
Li            3.6204175510       15.6445508080        3.9366340801
Li            2.1676106279        6.2550192409        3.9364044838
Li            5.9114550323        8.9373784003        3.9364829757
Li            7.0662982608       17.9112128781        3.9365771305
Li            2.1675265666        2.9530186911        3.9364968024
Li            6.0074560962       27.2060123496        3.9365254823
Li            3.4112360526       12.4404184811        3.9363118170
Li            7.0024244501       21.0304284343        3.9366151702
Li            7.4348567034       24.9464333721        3.9365860672
Li            5.8721039348       11.9132671690        3.9363024214
Li            5.0032849177        4.4543574048        3.9364029442
