# Supplementary material for: Li iontronics in single-crystalline T-Nb2O5 thin films with vertical ionic transport channels
Source: Nat Mater. 2023 Jul 27;22(9):1128–35. doi: 10.1038/s41563-023-01612-2 (PMC10465368; doi:10.1038/s41563-023-01612-2)
Supplement: Supplementary file 3 — Structural data for calculations. [file 41563_2023_1612_MOESM3_ESM.zip › Nb2O5_Structure_for_Calculations/Monoclinic/Li1.08-T-Nb2O5/91.5.xsf]

PRIMVEC
   6.335901439   0.000000000   0.000000000
   0.779251654  29.811204698   0.000000000
   0.000000000   0.000000000   4.002038757
PRIMCOORD 1
71 1
Nb            4.6258815560       28.7341414548        1.9352881732
Nb            1.1356518827        1.0779567511        1.9351979398
Nb            5.0773993345       13.9270411441        1.9351565831
Nb            1.5717191500       15.9292533291        1.9353428671
Nb            5.3186281489       25.1862864496        1.9354451024
Nb            0.7739179207        4.6556683735        1.9351136272
Nb            4.3289114668       10.3154369244        1.9350787652
Nb            2.2602861256       19.4921090294        1.9354555613
Nb            4.9599023266       21.5863272630        1.9355048888
Nb            1.4773355255        8.2439792668        1.9351079824
Nb            4.3405009400        6.4883033086        1.9350931834
Nb            1.7600768154       22.9981551457        1.9354708864
Nb            4.9876750359       17.7039462692        1.9354140725
Nb            1.5159698132       12.0721279782        1.9350454778
Nb            4.3299382474        2.4477519088        1.9351454688
Nb            8.2381091821       26.9990449450        1.9355673940
O             1.0844709961        1.1470952381        3.9362242317
O             4.7433016561       28.7205712667        3.9363090269
O             1.5879515980       16.0521246027        3.9363586919
O             4.9633346282       13.7681086376        3.9361683218
O             0.7930748024        4.6665304395        3.9361352829
O             5.3892912574       25.2157199330        3.9364676495
O             2.0743363585       19.5151000253        3.9364687646
O             4.4390762653       10.4248598429        3.9360964002
O             1.4466725247        8.1555965902        3.9361269383
O             5.0131108185       21.6864486359        3.9365281452
O             1.7810873531       23.0346709303        3.9365021995
O             4.2335728010        6.3406001797        3.9361015111
O             1.5104279055       12.0528246894        3.9360857433
O             5.0558769801       17.6142860146        3.9364287548
O             8.0395540673       26.8773355926        3.9364299950
O             4.3083956278        2.4926716266        3.9361742722
O            -0.0255351309        2.7281209761        1.9352126318
O             6.1811224848       27.2688497964        1.9353581396
O             3.0116964680       17.5541827649        1.9354397882
O             3.5226440186       12.3868793448        1.9350378555
O             6.2604531620        6.6795138670        1.9351169018
O             6.1170490225       23.2429532767        1.9355290335
O             2.9644403918       21.4210304556        1.9355334120
O             3.6824608040        8.3038447507        1.9350939232
O             2.2567581472       10.2001657996        1.9351099193
O             4.4315448673       19.6036891184        1.9354828853
O             7.5859494173       25.0805210033        1.9353957252
O             4.8372661282        4.5368387132        1.9350663972
O             0.8921455154       13.9556146048        1.9351844028
O             5.7698516651       15.8117333299        1.9353485572
O             2.3699085230       28.8391808998        1.9353337393
O             3.1054681201        0.8592416328        1.9352433565
O             2.3797407612        3.2419784691        1.9351538540
O             3.7864343655       26.6386169534        1.9354319875
O             7.0018726001       18.0388397537        1.9353719767
O             5.8299414270       11.8806746110        1.9350234216
O             2.3101990917        6.1275890429        1.9350640814
O             3.7162779155       23.7936311442        1.9355070073
O             6.9645530382       20.8707458255        1.9354395081
O             6.0642342986        9.2936437126        1.9351133829
O             5.4792562722        0.3887155260        1.9351476764
O             3.3237253049       15.0285594464        1.9352820364
Li            5.3993964152        0.4890665633        3.9361142850
Li            3.9296380746       23.5107446666        3.9365213660
Li            3.6455170075       15.6666999593        3.9363462047
Li            2.1786140993        6.2639710160        3.9360408291
Li            5.9115726215        8.9281724233        3.9361406847
Li            7.0998804704       17.9262346589        3.9363381631
Li            2.1701571789        2.9523874872        3.9361688965
Li            6.0371371727       27.2152979185        3.9363418856
Li            3.4312701370       12.4574060422        3.9359889129
Li            7.0202106743       21.0327546439        3.9364154795
Li            7.4752367462       24.9634778837        3.9363873678
Li            5.8936845287       11.9191795635        3.9359790460
Li            5.0082646884        4.4570746068        3.9360499424
