# Supplementary material for: Li iontronics in single-crystalline T-Nb2O5 thin films with vertical ionic transport channels
Source: Nat Mater. 2023 Jul 27;22(9):1128–35. doi: 10.1038/s41563-023-01612-2 (PMC10465368; doi:10.1038/s41563-023-01612-2)
Supplement: Supplementary file 3 — Structural data for calculations. [file 41563_2023_1612_MOESM3_ESM.zip › Nb2O5_Structure_for_Calculations/Monoclinic/Li1.08-T-Nb2O5/91.75.xsf]

PRIMVEC
   6.336657423   0.000000000   0.000000000
   0.908988337  29.813389995   0.000000000
   0.000000000   0.000000000   4.002114210
PRIMCOORD 1
71 1
Nb            4.6830149294       28.7342918403        1.9352751569
Nb            1.0698153257        1.0696457895        1.9353031375
Nb            5.0764671174       13.9301685511        1.9352347455
Nb            1.5762890232       15.9320576767        1.9353475125
Nb            5.3663971570       25.1855658932        1.9353558218
Nb            0.7330586970        4.6559163769        1.9352714906
Nb            4.3144602368       10.3200213519        1.9352150334
Nb            2.2816166232       19.4918963794        1.9353923202
Nb            4.9881546489       21.5935324118        1.9354131430
Nb            1.4535133492        8.2477080381        1.9352700991
Nb            4.3056916097        6.4877955584        1.9352821595
Nb            1.7967266881       22.9957578237        1.9353643100
Nb            5.0063005066       17.7132837667        1.9353943027
Nb            1.5089023774       12.0773518386        1.9351586640
Nb            4.2756677875        2.4481067890        1.9352740449
Nb            8.2903758391       26.9967182078        1.9354362395
O             1.0232549351        1.1411746179        3.9363547108
O             4.8006482905       28.7215320974        3.9363365624
O             1.5952799873       16.0527363621        3.9364007217
O             4.9632872088       13.7686414220        3.9362848978
O             0.7504423661        4.6659366423        3.9363326899
O             5.4351453116       25.2158918446        3.9364170515
O             2.1079773245       19.5111115308        3.9364389945
O             4.4253862773       10.4290573970        3.9362698839
O             1.4215969703        8.1583842393        3.9363264301
O             5.0415546821       21.6980287410        3.9364701396
O             1.8176074261       23.0345002294        3.9364336265
O             4.1938571113        6.3366288768        3.9363089028
O             1.5037731108       12.0593913728        3.9362353160
O             5.0790048194       17.6241191270        3.9364404629
O             8.0922140864       26.8766714710        3.9363830287
O             4.2562790591        2.4912548923        3.9363385478
O            -0.0768318664        2.7250505448        1.9353075214
O             6.2345291116       27.2672421693        1.9352869438
O             3.0313603486       17.5576432251        1.9354062442
O             3.5161100213       12.3893670130        1.9351441627
O             6.2245709773        6.6804717129        1.9352812623
O             6.1573308835       23.2435553505        1.9354335436
O             2.9920777655       21.4172307781        1.9354278800
O             3.6641215023        8.3065170318        1.9352765054
O             2.2405376558       10.2042248545        1.9352391986
O             4.4682922909       19.6117575077        1.9354201163
O             7.6321362377       25.0792378120        1.9353162028
O             4.7965227768        4.5359808234        1.9352350449
O             0.8891259891       13.9610136199        1.9352639973
O             5.7710927005       15.8160903440        1.9353581141
O             2.4295512334       28.8361407718        1.9353318884
O             3.0396122885        0.8612394166        1.9353174293
O             2.3366759563        3.2535188012        1.9352947285
O             3.8375245383       26.6358983647        1.9353609821
O             7.0213296932       18.0354733089        1.9353350527
O             5.8237188207       11.8836559812        1.9351267004
O             2.2735179962        6.1325715181        1.9352174963
O             3.7612118764       23.7830840597        1.9353838132
O             6.9930174299       20.8693738775        1.9353463932
O             6.0464997397        9.2956213277        1.9352821873
O             5.4119508378        0.3891032788        1.9352211357
O             3.3249469783       15.0281570163        1.9353215239
Li            5.3224668246        0.4911669059        3.9362388730
Li            3.9596231382       23.5083346332        3.9364375253
Li            3.6538159315       15.6738880801        3.9364165680
Li            2.1409496912        6.2588764403        3.9362444935
Li            5.8913049344        8.9274962464        3.9363560048
Li            7.1200629390       17.9273770984        3.9363546965
Li            2.1187514060        2.9498406681        3.9363322950
Li            6.0913153171       27.2161386941        3.9363159320
Li            3.4252885070       12.4694111951        3.9361406136
Li            7.0443634372       21.0324905729        3.9363473549
Li            7.5155168396       24.9608343715        3.9363213129
Li            5.8887964151       11.9218948465        3.9361223195
Li            4.9654602145        4.4533435920        3.9362489690
