# Supplementary material for: Li iontronics in single-crystalline T-Nb2O5 thin films with vertical ionic transport channels
Source: Nat Mater. 2023 Jul 27;22(9):1128–35. doi: 10.1038/s41563-023-01612-2 (PMC10465368; doi:10.1038/s41563-023-01612-2)
Supplement: Supplementary file 3 — Structural data for calculations. [file 41563_2023_1612_MOESM3_ESM.zip › Nb2O5_Structure_for_Calculations/Monoclinic/Li1.08-T-Nb2O5/91.xsf]

PRIMVEC
   6.321694871   0.000000000   0.000000000
   0.519600129  29.909204915   0.000000000
   0.000000000   0.000000000   4.002601975
PRIMCOORD 1
71 1
Nb            4.3558495494       28.8400299545        1.9354163400
Nb            1.1388214843        1.0673062526        1.9356083724
Nb            5.2292399714       13.9447806458        1.9356034080
Nb            1.6972720063       15.9974506611        1.9355980795
Nb            4.9994100171       25.2703689207        1.9352961094
Nb            0.8368423046        4.6708023232        1.9357426077
Nb            4.4423887711       10.3447733740        1.9356825919
Nb            2.2738860565       19.5859942621        1.9354070422
Nb            4.9848596740       21.4551457811        1.9353129577
Nb            1.5788440783        8.2694876065        1.9357823713
Nb            4.4090470149        6.5042098430        1.9357938002
Nb            1.5733883168       23.1230693073        1.9352869308
Nb            4.9842241512       17.6063813031        1.9355630457
Nb            1.6554931478       12.1047707147        1.9355837468
Nb            4.3524854040        2.4638557167        1.9356565646
Nb            7.9533103239       27.0885478627        1.9352975548
O             1.0961249210        1.1427280037        3.9369046260
O             4.4794232981       28.8364912169        3.9367180305
O             1.7225692746       16.0923453364        3.9368952153
O             5.1171315097       13.7918462418        3.9368995331
O             0.8525723377        4.6821053005        3.9370462051
O             5.1596579454       25.3432866445        3.9365931797
O             2.1379343741       19.6058576573        3.9367064883
O             4.5545162371       10.4554854050        3.9369816573
O             1.5473279960        8.1815702746        3.9370842996
O             5.0345766519       21.5723332741        3.9366354912
O             1.6008314206       23.1338750582        3.9365905567
O             4.2932205384        6.3486655646        3.9370627573
O             1.6504427197       12.0728931380        3.9369069229
O             5.0308716653       17.5042280368        3.9368474058
O             7.7765309131       26.9547985121        3.9366059535
O             4.3309490291        2.5044198508        3.9369694881
O             0.0169061553        2.7388758970        1.9357146635
O             5.9069549265       27.3723887163        1.9352966229
O             3.0177004639       17.6263406841        1.9355392081
O             3.6552012400       12.4342406750        1.9355676559
O             6.3211757914        6.7060630382        1.9358097776
O             5.7935032372       23.2911084979        1.9353402476
O             3.0305012331       21.6322949703        1.9353497955
O             3.7923482038        8.3278659071        1.9357755712
O             2.3769624611       10.2279882512        1.9357101800
O             4.4905440354       19.5726825512        1.9354394377
O             7.2369356015       25.1671106871        1.9352507982
O             4.8886531543        4.5546811136        1.9357003097
O             1.0781174523       13.9789001166        1.9356434549
O             5.9630858245       15.8231704587        1.9355948463
O             2.0961158513       28.9347029827        1.9354281303
O             3.1054353775        0.8752230328        1.9356213141
O             2.4333478401        3.2859651562        1.9357217900
O             3.5393660519       26.8066255700        1.9353490987
O             6.9793870410       18.1409346763        1.9354800801
O             5.9609268346       11.9015119259        1.9355574743
O             2.3767143362        6.1581992098        1.9357387717
O             3.4004559087       24.1795708709        1.9352873448
O             6.9943814880       21.0421056953        1.9352829627
O             6.1707235222        9.3200929573        1.9357692416
O             5.4742974896        0.4024131393        1.9354761081
O             3.5251063269       15.1399782627        1.9356323576
Li            5.3891609943        0.4989171450        3.9367399526
Li            3.7433389285       23.4464044237        3.9365969045
Li            3.7648493757       15.6552826410        3.9369538042
Li            2.2438466446        6.2774919589        3.9370014901
Li            6.0052025674        8.9465104021        3.9370884228
Li            7.1210163459       17.9837868358        3.9367509583
Li            2.2023428252        2.9590952569        3.9370041691
Li            5.7707720922       27.3219004646        3.9365401398
Li            3.5682061163       12.4901931512        3.9368015327
Li            7.0863377035       21.1391032754        3.9365258893
Li            7.1896596839       25.0484546238        3.9364826799
Li            6.0260106055       11.9252029773        3.9367923633
Li            5.0532250719        4.4677249812        3.9369574997
