# Supplementary material for: Li iontronics in single-crystalline T-Nb2O5 thin films with vertical ionic transport channels
Source: Nat Mater. 2023 Jul 27;22(9):1128–35. doi: 10.1038/s41563-023-01612-2 (PMC10465368; doi:10.1038/s41563-023-01612-2)
Supplement: Supplementary file 3 — Structural data for calculations. [file 41563_2023_1612_MOESM3_ESM.zip › Nb2O5_Structure_for_Calculations/Monoclinic/Li1.08-T-Nb2O5/92.5.xsf]

PRIMVEC
   6.357622032   0.000000000   0.000000000
   1.297964953  29.873001100   0.000000000
   0.000000000   0.000000000   3.998684628
PRIMCOORD 1
71 1
Nb            4.5201628323       28.6341832905        1.7490033070
Nb            1.0600270742        1.2231275022        2.0043461183
Nb            5.0859044241       13.9640985560        1.9353529837
Nb            1.5805120272       15.9616350760        1.9398946471
Nb            5.3677295730       25.1869457728        1.9405974392
Nb            0.7549450115        4.7503722097        1.9345844889
Nb            4.3243020582       10.3561828847        1.9336033404
Nb            2.2801445338       19.5182795394        1.9415736021
Nb            4.9980942271       21.6164631220        1.9411283375
Nb            1.4638118364        8.2986818991        1.9341475891
Nb            4.3346828945        6.5259056522        1.9342670898
Nb            1.8031012366       23.0265968112        1.9423519240
Nb            5.0194840077       17.7416205842        1.9412223927
Nb            1.5044836960       12.1117196788        1.9330338546
Nb            4.3239854592        2.4346997897        1.9236366754
Nb            8.2406772510       27.0672430961        1.9450958228
O             1.1005776480        1.3186572519        3.9296195208
O             4.9823280838       28.7174966757        3.9065719853
O             1.5952313534       16.0880320305        3.9391842128
O             4.9722737648       13.8005820706        3.9346031404
O             0.7861207126        4.7475207868        3.9337156702
O             5.4413600198       25.2246248503        3.9395695838
O             2.1023004823       19.5385771136        3.9410097641
O             4.4336702937       10.4622859178        3.9329359359
O             1.4275650890        8.2048423030        3.9334812129
O             5.0497742767       21.7196879929        3.9404744662
O             1.8235570581       23.0702923156        3.9414680058
O             4.2329350078        6.3951984472        3.9331459073
O             1.4983353850       12.0899912851        3.9326176718
O             5.0919413563       17.6470405429        3.9404752282
O             8.0649707126       27.0221838993        3.9411777082
O             4.2538930075        2.5161351846        3.9227385578
O            -0.0435726307        2.8694321008        1.9198370759
O             6.1989382666       27.2572070064        1.9148934609
O             3.0406812874       17.5876326538        1.9415917995
O             3.5195574763       12.4221507679        1.9335708712
O             6.2618311088        6.7217012850        1.9342054871
O             6.1782497839       23.2602128480        1.9410407882
O             2.9924582316       21.4435873343        1.9420804330
O             3.6675496650        8.3455828555        1.9339772953
O             2.2450325571       10.2425971355        1.9332401479
O             4.4749962818       19.6380726811        1.9419727468
O             7.6406172761       25.1142099883        1.9425802094
O             4.7700321086        4.5785448232        1.9316161209
O             0.8893572059       13.9936278897        1.9352133245
O             5.7835178179       15.8425396790        1.9394619344
O             2.5152471730       29.0046141999        1.9904248779
O             3.0314813916        0.8129970006        1.8956207518
O             2.3583705061        3.2136086430        1.9418929038
O             3.7812426514       26.6123700923        1.9710627117
O             7.0439078682       18.0529274780        1.9410147370
O             5.8349897556       11.9209965669        1.9335637780
O             2.3014914610        6.1784186323        1.9348193707
O             3.7823305165       23.7880437752        1.9409841331
O             7.0080237968       20.8857999807        1.9424542862
O             6.0603749172        9.3348428198        1.9338604377
O             5.4732770933        0.6620462009        1.9018278861
O             3.3307870958       15.0616218811        1.9378719371
Li            5.1130110820        0.3609436734        3.8910624021
Li            3.9756604797       23.5200337566        3.9405012596
Li            3.6692507081       15.7321691736        3.9384424790
Li            2.1804074639        6.3300566060        3.9336194676
Li            5.9043712241        8.9646322921        3.9338401866
Li            7.1333576157       17.9525254252        3.9407519237
Li            2.1947349720        3.0362452392        3.9466989557
Li            6.1123478764       27.1914090366        3.8973595348
Li            3.4194472131       12.5145029274        3.9324714887
Li            7.0626312485       21.0650186202        3.9407390175
Li            7.5494857604       24.9994575667        3.9427979305
Li            5.8933101930       11.9565888222        3.9326176015
Li            4.9876042303        4.4842067259        3.9308853600
