# Supplementary material for: Li iontronics in single-crystalline T-Nb2O5 thin films with vertical ionic transport channels
Source: Nat Mater. 2023 Jul 27;22(9):1128–35. doi: 10.1038/s41563-023-01612-2 (PMC10465368; doi:10.1038/s41563-023-01612-2)
Supplement: Supplementary file 3 — Structural data for calculations. [file 41563_2023_1612_MOESM3_ESM.zip › Nb2O5_Structure_for_Calculations/Monoclinic/Li1.08-T-Nb2O5/92.xsf]

PRIMVEC
   6.334461801   0.000000000   0.000000000
   1.038725020  29.834602652   0.000000000
   0.000000000   0.000000000   4.004639458
PRIMCOORD 1
71 1
Nb            4.6597699192       28.7625729258        1.9356674866
Nb            0.9796551628        1.0840374464        1.9309969262
Nb            5.0829636872       13.9439693256        1.9397438971
Nb            1.5858607890       15.9506068430        1.9425376884
Nb            5.3669383774       25.2037983781        1.9379134476
Nb            0.7130272720        4.6791886823        1.9315238267
Nb            4.3107326387       10.3367692211        1.9353177013
Nb            2.2931429723       19.5080800520        1.9417981961
Nb            5.0052373073       21.6079820044        1.9391347234
Nb            1.4452278274        8.2641008672        1.9327657646
Nb            4.2914091629        6.5041510545        1.9294198816
Nb            1.8130401217       23.0082002812        1.9395755482
Nb            5.0120943694       17.7236208375        1.9432355970
Nb            1.5127148954       12.0941681082        1.9369852021
Nb            4.2314461334        2.4560507751        1.9313976415
Nb            8.2854424265       27.0052579984        1.9367420533
O             0.9677380433        1.1495257712        3.9337637976
O             5.0555878786       28.7589588893        3.9361096903
O             1.6088966538       16.0696981855        3.9448385854
O             4.9674728686       13.7863172059        3.9419216109
O             0.7312816724        4.6822208234        3.9337984492
O             5.4466780971       25.2235058334        3.9402183397
O             2.1218276808       19.5267277429        3.9438361303
O             4.4202272418       10.4443313133        3.9376278773
O             1.4141217717        8.1733108641        3.9350197464
O             5.0570443398       21.7163151716        3.9415694835
O             1.8315933990       23.0479274769        3.9418653189
O             4.1791078576        6.3555148847        3.9337926956
O             1.5071897038       12.0762548112        3.9393865901
O             5.0800216180       17.6301875311        3.9447682460
O             8.0934848803       26.9046029893        3.9392403027
O             4.1984012836        2.5068808564        3.9337945193
O            -0.1167135019        2.7580541131        1.9349849474
O             6.2165456028       27.2782698872        1.9362394604
O             3.0389903373       17.5775109132        1.9418526032
O             3.5201799290       12.4055171603        1.9373043441
O             6.2093408837        6.7003260924        1.9311700819
O             6.1715011591       23.2632115192        1.9386535849
O             3.0090265576       21.4305933835        1.9397185968
O             3.6536607586        8.3241158745        1.9323316233
O             2.2333585857       10.2211706181        1.9350207044
O             4.4892634838       19.6257561594        1.9417010000
O             7.6412738048       25.0989473288        1.9373411751
O             4.7602489151        4.5558972945        1.9323236819
O             0.9017425796       13.9765408941        1.9395844634
O             5.7831978592       15.8310411877        1.9422844503
O             2.4702834311       28.8563147667        1.9315467521
O             2.9641729017        0.8538486588        1.9316000467
O             2.3068946725        3.2629015677        1.9301244839
O             3.8166720506       26.6139352640        1.9360635377
O             7.0270437632       18.0536601559        1.9421216145
O             5.8266902393       11.8977312041        1.9373281962
O             2.2579946087        6.1524580038        1.9318418161
O             3.7745519781       23.7919387479        1.9392122303
O             7.0107678818       20.8965677127        1.9396532525
O             6.0379545012        9.3099467190        1.9337337216
O             5.3508783123        0.4449021903        1.9333796695
O             3.3360216009       15.0455793029        1.9426068360
Li            5.2733487299        0.4044732485        3.9333201578
Li            3.9890861881       23.5293773390        3.9402989417
Li            3.6599310400       15.6656826661        3.9462396208
Li            2.1349722440        6.2754533377        3.9337464392
Li            5.8799309047        8.9411823224        3.9359799654
Li            7.1223381567       17.9427332318        3.9447757170
Li            2.0759951444        2.9555904658        3.9302744500
Li            6.1262881125       27.2314330110        3.9411267693
Li            3.4285398171       12.4779562520        3.9393673671
Li            7.0669662072       21.0637626973        3.9419951082
Li            7.5121530882       24.9679908406        3.9417101089
Li            5.8897667902       11.9275433102        3.9395809324
Li            4.9326359964        4.4644440382        3.9354440480
