# Supplementary material for: Li iontronics in single-crystalline T-Nb2O5 thin films with vertical ionic transport channels
Source: Nat Mater. 2023 Jul 27;22(9):1128–35. doi: 10.1038/s41563-023-01612-2 (PMC10465368; doi:10.1038/s41563-023-01612-2)
Supplement: Supplementary file 3 — Structural data for calculations. [file 41563_2023_1612_MOESM3_ESM.zip › Nb2O5_Structure_for_Calculations/Monoclinic/T-Nb2O5/90.5.xsf]

PRIMVEC
   6.207909870   0.000000000   0.000000000
   0.257481389  29.577553251   0.000000000
   0.000000000   0.000000000   3.909089281
PRIMCOORD 1
62 1
Nb            4.3806420744       28.4198700394        1.8054046814
Nb            1.4416792219        0.9768872332        1.8283604891
Nb            5.0341770710       13.6715770880        1.7892958506
Nb            1.5206165342       15.8517223654        1.8155596165
Nb            5.0506319392       25.0284028971        1.7970337853
Nb            0.9331688886        4.5392953104        1.8228521941
Nb            4.3776071944       10.2718203011        2.0299761167
Nb            2.0059660648       19.3611420964        1.7409542593
Nb            4.7988719179       21.2719294455        1.7390896205
Nb            1.5032155159        8.2567169632        1.8426320607
Nb            4.4678896741        6.5090569581        1.7692153871
Nb            1.5252996450       22.8624707787        1.8150117238
Nb            4.7988933316       17.4372268033        1.7408752590
Nb            1.6000189898       12.0092175859        2.1501741028
Nb            4.3734646104        2.6476472356        2.0369644566
Nb            1.6099093383       26.7125934014        2.1595492633
O             1.3797848600        1.0197392228       -0.0608406711
O             4.4946289855       28.5426458004       -0.0560497640
O             1.5799038245       15.8718771995       -0.0658174103
O             4.9265184756       13.8114218739       -0.0640580483
O             1.0371390263        4.6376158544       -0.0576773405
O             4.9569134041       24.9416496920       -0.0609144188
O             2.0271473690       19.3764380513       -0.0705902316
O             4.3727757559       10.2740719233       -0.0670868762
O             1.6709008311        7.9292372756       -0.0588955727
O             4.6003499029       21.6008975040       -0.0767355038
O             1.6041669568       22.8814798319       -0.0608630130
O             4.3673238634        6.4169254396       -0.0861455749
O             1.5923059439       11.9896780347        0.0251033981
O             4.5889810913       17.1372457254       -0.0793640101
O             1.6152127098       26.7259728994        0.0339300429
O             4.5921142959        2.3292864871       -0.0452122969
O             0.2617028549        2.6240145020        1.8959156333
O             5.8532284338       26.9952522568        1.9092842958
O             2.7481710869       17.4657756213        1.9132960782
O             3.5564613874       12.2688359492        1.9258000142
O             0.2073836399        6.5341110088        1.8973132886
O             5.7362950697       23.0697549958        1.9161259895
O             2.7528841787       21.2780759930        1.9190985000
O             3.7049093705        8.2780053252        1.8980129367
O             2.2760684821       10.1300833675        1.9122399405
O             4.2352085685       19.3698451098        1.8284037291
O             0.9305519884       24.8798418591        1.8988164713
O             5.0431140445        4.5198075459        1.8935270328
O             0.9128558107       13.8457927262        1.8937070548
O             5.7187691531       15.6578347484        1.9106363529
O             2.3084739321       28.5709712275        1.9069427361
O             3.4514717313        0.8319709865        1.8855805897
O             2.5935974442        3.2587892577        1.9191598084
O             3.5875482721       26.4798162121        1.9115228751
O             0.4089751594       18.0236776109        1.8382348290
O             5.8285262431       11.7514040085        1.8939685080
O             2.5391051709        5.9020743148        1.8743237808
O             3.3420802561       23.8033023110        1.8706314050
O             0.4253669885       20.7325797077        1.8432802115
O             6.1121801869        9.1574741668        1.8848513368
O            -0.3467968509        0.0890504572        1.8911261436
O             3.3068845453       14.9454424627        1.8661681390
Li           -0.6270027489        0.5010265676        3.8415307441
Li            3.5891890070       23.4114159220        3.8048750724
Li            3.5708579723       15.3213514096        3.8014719934
Li            2.3975787781        6.1011174181        3.8124349281
