# Supplementary material for: Li iontronics in single-crystalline T-Nb2O5 thin films with vertical ionic transport channels
Source: Nat Mater. 2023 Jul 27;22(9):1128–35. doi: 10.1038/s41563-023-01612-2 (PMC10465368; doi:10.1038/s41563-023-01612-2)
Supplement: Supplementary file 3 — Structural data for calculations. [file 41563_2023_1612_MOESM3_ESM.zip › Nb2O5_Structure_for_Calculations/Monoclinic/T-Nb2O5/90.xsf]

PRIMVEC
   6.207230475   0.000000000   0.000000000
   0.000000000  29.553367372   0.000000000
   0.000000000   0.000000000   3.912213762
PRIMCOORD 1
62 1
Nb            4.3016973630       28.3980924362        1.8100753221
Nb            1.5924686495        0.9965783653        1.8363782948
Nb            5.0274966992       13.6608349778        1.7879127163
Nb            1.5191395863       15.8469735856        1.8126047910
Nb            4.9786518007       25.0115220407        1.7959421764
Nb            0.9752733138        4.5047330191        1.8147688716
Nb            4.3605397887       10.2598477135        2.0298019587
Nb            2.0020244525       19.3606978996        1.7419252410
Nb            4.7821858746       21.2503444798        1.7262923533
Nb            1.4932395780        8.2499105785        1.8231541912
Nb            4.4966666203        6.5086069716        1.7675737102
Nb            1.4766461027       22.8510381800        1.8160050284
Nb            4.7944974206       17.4217279670        1.7418096443
Nb            1.5890990285       12.0034251968        2.1537413267
Nb            4.4398110883        2.6582073237        2.0822299886
Nb            1.5293608130       26.7080323194        2.1638702701
O             1.5271923279        1.0435079368       -0.0509593569
O             4.4105462097       28.5244895727       -0.0513068140
O             1.5790415697       15.8597916675       -0.0660971283
O             4.9253099984       13.7968001517       -0.0642769739
O             1.0719020011        4.6107653482       -0.0601176960
O             4.8914388409       24.9202646483       -0.0616911894
O             2.0245875429       19.3674606647       -0.0691417844
O             4.3557843337       10.2585542664       -0.0717941437
O             1.6687937627        7.9126342322       -0.0622266148
O             4.5849671573       21.5672086227       -0.0843126446
O             1.5566229880       22.8560207951       -0.0618307526
O             4.4013783588        6.4317934097       -0.0887568275
O             1.5836388429       11.9806071831        0.0250043926
O             4.5855257146       17.1208311644       -0.0782508611
O             1.5232342984       26.7340533152        0.0345128110
O             4.6584777563        2.3633184716       -0.0241242158
O             0.2997324787        2.5981601753        1.9040616073
O             5.7656342164       26.9625248070        1.9126413843
O             2.7428281688       17.4567765502        1.9149551099
O             3.5463988903       12.2581287326        1.9267687742
O             0.2432795073        6.5138628528        1.8955331798
O             5.6800004235       23.0529525504        1.9151008076
O             2.7447609276       21.2752153484        1.9164908560
O             3.6835599688        8.2621166585        1.8974464770
O             2.2604426472       10.1217950611        1.9097256594
O             4.2281341333       19.3520250914        1.8337537080
O             0.8707206753       24.8642663288        1.9002347892
O             5.0794210192        4.5215380134        1.8929059330
O             0.9106664378       13.8361314197        1.8922161815
O             5.7200166716       15.6467663771        1.9135461715
O             2.2252784508       28.5661944529        1.9105150947
O             3.6210034765        0.8324895365        1.8933410242
O             2.6020201506        3.1701938408        1.9214819652
O             3.5021529049       26.4606251894        1.9119991337
O             0.4024471254       18.0185119871        1.8378807055
O             5.8175797498       11.7370238002        1.8965122509
O             2.5923123011        5.8374492201        1.8709422701
O             3.2798851765       23.7978412922        1.8711141938
O             0.4261037896       20.7377205908        1.8423736930
O             6.0921253221        9.1368149012        1.8750822226
O            -0.1699622074        0.0630578778        1.9011078660
O             3.3097026965       14.9371992737        1.8665519536
Li           -0.4735943691        0.5200558587        3.8563506990
Li            3.5398486736       23.3768796395        3.8031002711
Li            3.5691758604       15.3111941538        3.8031423729
Li            2.4222542879        6.0890326526        3.8091457992
