# Supplementary material for: Li iontronics in single-crystalline T-Nb2O5 thin films with vertical ionic transport channels
Source: Nat Mater. 2023 Jul 27;22(9):1128–35. doi: 10.1038/s41563-023-01612-2 (PMC10465368; doi:10.1038/s41563-023-01612-2)
Supplement: Supplementary file 3 — Structural data for calculations. [file 41563_2023_1612_MOESM3_ESM.zip › Nb2O5_Structure_for_Calculations/Monoclinic/T-Nb2O5/91.5.xsf]

PRIMVEC
   6.213823308   0.000000000   0.000000000
   0.772216500  29.628699315   0.000000000
   0.000000000   0.000000000   3.906216332
PRIMCOORD 1
62 1
Nb            4.5310607100       28.4778832218        1.8142393761
Nb            1.0978309077        0.8996597662        1.7878340148
Nb            5.0426814748       13.6994374839        1.7931659071
Nb            1.5536618920       15.8788267182        1.8198437091
Nb            5.1914445723       25.0653467110        1.8024038487
Nb            0.8339554928        4.6129121325        1.8460457394
Nb            4.3758209823       10.3062352677        2.0339443152
Nb            2.0996943410       19.3708927571        1.7437394359
Nb            4.9059224445       21.3042969377        1.7523207383
Nb            1.4739792918        8.2914983897        1.8792839656
Nb            4.3729571429        6.5189802094        1.7568953148
Nb            1.6494259701       22.8862264643        1.8173682516
Nb            4.8790598839       17.4749291093        1.7293411198
Nb            1.6008114840       12.0380377146        2.1507400488
Nb            4.2245865829        2.6647021804        1.9557188014
Nb            1.7635861280       26.7214585665        2.1614712293
O             1.0047013227        0.8901706871       -0.0775919037
O             4.6293841737       28.5908888455       -0.0554185305
O             1.6175485732       15.9093934844       -0.0662063249
O             4.9458484379       13.8458010208       -0.0631758791
O             0.9442626789        4.6951505375       -0.0553123147
O             5.0996083275       24.9779774159       -0.0563296554
O             2.1185323459       19.3948207307       -0.0697700714
O             4.3604208680       10.3100979714       -0.0591384302
O             1.6230036535        7.9890873827       -0.0590345560
O             4.7039839024       21.6363206369       -0.0711062458
O             1.7241572772       22.9118129531       -0.0589437084
O             4.2411080457        6.3694431079       -0.0903836030
O             1.5861093191       12.0131265172        0.0289896930
O             4.6654957245       17.1852465494       -0.0859617532
O             1.7833073868       26.7321251828        0.0389624872
O             4.4270386291        2.3077245218       -0.0694825727
O             0.1934244397        2.6521747535        1.8956722946
O             6.0154275129       27.0545284957        1.9114471235
O             2.8332576301       17.4811425683        1.9083580426
O             3.5562443646       12.2982682566        1.9276065687
O             0.0872281173        6.5954227779        1.8958756917
O             5.8666206853       23.0967717197        1.9174538747
O             2.8491686768       21.2989821519        1.9168009812
O             3.7089241800        8.3076750940        1.8961371329
O             2.2712881367       10.1537547302        1.9180175371
O             4.3268216955       19.4027959309        1.8322937276
O             1.0544699786       24.9096609273        1.9001002475
O             4.9812608550        4.5295603008        1.8904635893
O             0.9290875752       13.8794736622        1.8937416537
O             5.7485710182       15.6876867916        1.9089734860
O             2.4736701174       28.5771035283        1.9049502234
O             3.0713195894        0.8813776965        1.8807822128
O             2.5823407169        3.4749319074        1.9080504744
O             3.7459608542       26.5098322731        1.9185459375
O             0.5051250221       18.0223004987        1.8369638301
O             5.8292730934       11.7924720446        1.8997683430
O             2.3852512256        6.0499315006        1.8775535502
O             3.4718437501       23.8277079797        1.8737948051
O             0.5095642629       20.7332055019        1.8415476132
O             6.1025367867        9.2154115809        1.8991285725
O            -0.7684317758        0.1230703066        1.8816826010
O             3.3271177037       14.9574371792        1.8660387000
Li           -0.9880457760        0.4643494348        3.8234750526
Li            3.7211275115       23.4417437822        3.8078539453
Li            3.6083824484       15.3683295550        3.7973114774
Li            2.2880937430        6.1584312483        3.8164606447
