# Supplementary material for: Li iontronics in single-crystalline T-Nb2O5 thin films with vertical ionic transport channels
Source: Nat Mater. 2023 Jul 27;22(9):1128–35. doi: 10.1038/s41563-023-01612-2 (PMC10465368; doi:10.1038/s41563-023-01612-2)
Supplement: Supplementary file 3 — Structural data for calculations. [file 41563_2023_1612_MOESM3_ESM.zip › Nb2O5_Structure_for_Calculations/Monoclinic/T-Nb2O5/91.xsf]

PRIMVEC
   6.206632283   0.000000000   0.000000000
   0.514907821  29.632538023   0.000000000
   0.000000000   0.000000000   3.907363119
PRIMCOORD 1
62 1
Nb            4.4520793448       28.4738568675        1.8046555979
Nb            1.2676556126        0.9298684040        1.8055398626
Nb            5.0371541184       13.6993868127        1.7895988598
Nb            1.5288704686       15.8770403011        1.8181876357
Nb            5.1158862141       25.0667828268        1.7982057622
Nb            0.8907382157        4.5836391547        1.8355023415
Nb            4.3877735667       10.2980328182        2.0312115297
Nb            2.0303102712       19.3863067628        1.7424447032
Nb            4.8318756965       21.3086324827        1.7477621614
Nb            1.5024048489        8.2790937911        1.8627271443
Nb            4.4262436109        6.5188536570        1.7635053380
Nb            1.5801482643       22.8985582952        1.8111304509
Nb            4.8185196083       17.4742052543        1.7373189334
Nb            1.6065447324       12.0309222924        2.1469275414
Nb            4.3030291431        2.6579420709        1.9923921578
Nb            1.6854076088       26.7391730128        2.1628841912
O             1.2036970229        0.9571213457       -0.0672250103
O             4.5691630378       28.5960251050       -0.0559040191
O             1.5872892063       15.9041679490       -0.0659423573
O             4.9293798982       13.8420192824       -0.0645622169
O             0.9981003115        4.6736575468       -0.0538410603
O             5.0264135155       24.9807138898       -0.0603786392
O             2.0507454578       19.4079430825       -0.0700978139
O             4.3777303346       10.3010653949       -0.0633655135
O             1.6583791324        7.9640804651       -0.0579516663
O             4.6307552289       21.6413551409       -0.0734987434
O             1.6606055692       22.9254357021       -0.0619161601
O             4.3090677541        6.3943034185       -0.0878109780
O             1.5974847997       12.0139701329        0.0242026899
O             4.6055664193       17.1752820210       -0.0810210764
O             1.7067189942       26.7457300170        0.0383767412
O             4.5188147041        2.3136051182       -0.0555811355
O             0.2384493524        2.6437976070        1.9017706936
O             5.9315268037       27.0509654636        1.9098564929
O             2.7690883555       17.4943679264        1.9111706477
O             3.5604664975       12.2954849498        1.9256769701
O             0.1547496834        6.5739542269        1.8973928741
O             5.7960743492       23.1018844414        1.9148789907
O             2.7806877197       21.3111168471        1.9192167053
O             3.7199391595        8.3011063974        1.8984855040
O             2.2852592456       10.1498955388        1.9141146454
O             4.2565746172       19.4072957338        1.8285696958
O             0.9910526188       24.9188871522        1.8997818510
O             5.0203011438        4.5293597199        1.8956029301
O             0.9215102301       13.8727044759        1.8940014599
O             5.7233006665       15.6881598813        1.9083052478
O             2.3914630464       28.5954935207        1.9019743633
O             3.2621586548        0.8477494574        1.8861627524
O             2.6076786387        3.3903599539        1.9184568458
O             3.6654630602       26.5167942525        1.9108957803
O             0.4352521433       18.0469006857        1.8380302153
O             5.8311360264       11.7837374292        1.8930974383
O             2.4656302900        5.9855168159        1.8776034986
O             3.4067623786       23.8367373202        1.8699406279
O             0.4467662548       20.7473033089        1.8423874438
O             6.1188128223        9.1957602873        1.8940518208
O            -0.5494143302        0.1087749151        1.8863938749
O             3.3097251152       14.9677938010        1.8659402483
Li           -0.8127216440        0.4986271952        3.8314703419
Li            3.6466995069       23.4572966323        3.8042832069
Li            3.5783169211       15.3537905980        3.8004149377
Li            2.3517737236        6.1322021342        3.8153236419
