# Supplementary material for: Li iontronics in single-crystalline T-Nb2O5 thin films with vertical ionic transport channels
Source: Nat Mater. 2023 Jul 27;22(9):1128–35. doi: 10.1038/s41563-023-01612-2 (PMC10465368; doi:10.1038/s41563-023-01612-2)
Supplement: Supplementary file 3 — Structural data for calculations. [file 41563_2023_1612_MOESM3_ESM.zip › Nb2O5_Structure_for_Calculations/Monoclinic/T-Nb2O5/92.5.xsf]

PRIMVEC
   6.214233322   0.000000000   0.000000000
   1.286249429  29.698404612   0.000000000
   0.000000000   0.000000000   3.905822537
PRIMCOORD 1
62 1
Nb            4.7749725149       28.5705595796        1.8097786547
Nb            0.8412208911        0.9050085380        1.7663399503
Nb            4.9896019889       13.7366188570        1.7944364900
Nb            1.5368249588       15.9071875775        1.8291796379
Nb            5.4252317709       25.1365443063        1.8079272566
Nb            0.6775098369        4.6534753027        1.9602232628
Nb            4.3056189163       10.3429080870        2.0300025052
Nb            2.1671106840       19.3824973172        1.7537734291
Nb            5.0192017985       21.3621950856        1.8069611173
Nb            1.3878844188        8.3271514927        1.8882525806
Nb            4.2395387352        6.5391567824        1.7442811338
Nb            1.8688480409       23.0035668842        1.8171595608
Nb            4.9298062591       17.5519283920        1.7108214555
Nb            1.5411063594       12.0741846614        2.1512418549
Nb            4.0403683399        2.6879772034        1.8699769727
Nb            1.9977234354       26.8186310150        2.1633778440
O             0.7229455668        0.8514405153       -0.0880595427
O             4.8611508058       28.6761462433       -0.0599438252
O             1.6168831089       15.9445851771       -0.0654665535
O             4.9146408618       13.8807490972       -0.0648154551
O             0.7979710514        4.7246182800       -0.0717802138
O             5.3202278731       25.0416554547       -0.0519663936
O             2.1870801118       19.4251411633       -0.0612033263
O             4.2906511188       10.3376380717       -0.0632195280
O             1.5236811907        8.0190474282       -0.0647293055
O             4.8210052192       21.7106063427       -0.0549708707
O             1.9312809008       23.0358649175       -0.0597998265
O             4.1068431333        6.3753190004       -0.0984419547
O             1.5299271332       12.0435501412        0.0294011508
O             4.7259019896       17.2806130328       -0.0961083311
O             2.0006882726       26.8288028802        0.0406550332
O             4.2264108921        2.3305447627       -0.0677492426
O             0.0299162351        2.6743248799        1.8973706578
O             6.2423178945       27.1478599431        1.9107000831
O             2.8940776221       17.4904295383        1.9005775144
O             3.5010675328       12.3201273357        1.9237161281
O            -0.0494136756        6.6211936343        1.8904582934
O             6.0926630524       23.1480978403        1.9132597225
O             2.9086893452       21.3482018492        1.9157381288
O             3.6267262509        8.3365850316        1.8884755255
O             2.1944655499       10.1815999871        1.9172188110
O             4.3607215877       19.4623084091        1.8459613111
O             1.2686350727       25.0115645652        1.9027948274
O             4.8295868742        4.5446778088        1.8890809710
O             0.8882984855       13.9184878421        1.8940354367
O             5.7141140097       15.7312090816        1.9012816383
O             2.7253265418       28.6539122844        1.9027461077
O             2.7993073750        0.9207773635        1.8809114012
O             2.4269787661        3.5324164506        1.8765846580
O             3.9734673101       26.5684141240        1.9185387588
O             0.5894686446       18.0043229839        1.8452178274
O             5.7720162945       11.8255438750        1.9005117677
O             2.2444422025        6.0943333563        1.8785930760
O             3.7018735098       23.8731097348        1.8792790647
O             0.5178642990       20.6450823661        1.8585282950
O             6.0215598811        9.2495437135        1.8931779076
O            -1.0601717564        0.1611945459        1.8685328060
O             3.2932536865       14.9577797747        1.8694177850
Li           -1.2654734630        0.4737920980        3.8085018867
Li            3.9343713905       23.5181134544        3.8161554613
Li            3.6117194474       15.4427530381        3.7933468400
Li            2.1597720345        6.1842479107        3.8256361375
