# Supplementary material for: Li iontronics in single-crystalline T-Nb2O5 thin films with vertical ionic transport channels
Source: Nat Mater. 2023 Jul 27;22(9):1128–35. doi: 10.1038/s41563-023-01612-2 (PMC10465368; doi:10.1038/s41563-023-01612-2)
Supplement: Supplementary file 3 — Structural data for calculations. [file 41563_2023_1612_MOESM3_ESM.zip › Nb2O5_Structure_for_Calculations/Monoclinic/T-Nb2O5/92.xsf]

PRIMVEC
   6.213602659   0.000000000   0.000000000
   1.029348627  29.670082883   0.000000000
   0.000000000   0.000000000   3.904221960
PRIMCOORD 1
62 1
Nb            4.6565829975       28.5307609203        1.8133933216
Nb            0.9728665423        0.9019489310        1.7772638831
Nb            5.0302617444       13.7205704242        1.7975335513
Nb            1.5494584643       15.8949321332        1.8277733997
Nb            5.3097327813       25.1101136679        1.8001991220
Nb            0.7558671014        4.6320354957        1.8535436612
Nb            4.3531659385       10.3251168060        2.0295072016
Nb            2.1160210275       19.3838333210        1.7430468817
Nb            4.9470167411       21.3441429062        1.7780013106
Nb            1.4361978794        8.3078994194        1.8970947716
Nb            4.3048233351        6.5254531533        1.7542192911
Nb            1.7499717948       22.9508294187        1.8166039507
Nb            4.8936996218       17.5180971560        1.7264165206
Nb            1.5879463988       12.0589160280        2.1496324249
Nb            4.1339569489        2.6744482377        1.9448311714
Nb            1.8853963151       26.7735091000        2.1580962225
O             0.8705044662        0.8706349419       -0.0834408690
O             4.7509749933       28.6391834670       -0.0598435081
O             1.6218205037       15.9277385994       -0.0635277522
O             4.9440395740       13.8627928918       -0.0614014519
O             0.8627146917        4.7064110990       -0.0563508247
O             5.2029785999       25.0182942178       -0.0582101828
O             2.1344622166       19.4182947072       -0.0714130209
O             4.3361423986       10.3198967601       -0.0602530580
O             1.5756948937        8.0022421269       -0.0634816042
O             4.7424621642       21.6863741841       -0.0657646335
O             1.8136132283       22.9828332739       -0.0622580634
O             4.1663915716        6.3636199268       -0.0927860191
O             1.5842979385       12.0397392455        0.0303454287
O             4.6830748141       17.2297698907       -0.0880555674
O             1.9002253326       26.7779551859        0.0376406970
O             4.3330589333        2.3153463768       -0.0691511450
O             0.1168365335        2.6619328062        1.8962416741
O             6.1346737303       27.1096410063        1.9058240093
O             2.8484943273       17.4939313856        1.9033426889
O             3.5465226661       12.3082284569        1.9235740028
O             0.0155981105        6.6098773526        1.8912936417
O             5.9696097440       23.1335560603        1.9077423641
O             2.8628098119       21.3273176783        1.9107743143
O             3.6727656249        8.3190704552        1.8933139755
O             2.2403258825       10.1669855602        1.9184419142
O             4.3292282404       19.4385045554        1.8324202057
O             1.1572865430       24.9671561801        1.9005836939
O             4.9063003140        4.5333911761        1.8879689429
O             0.9174793044       13.9008356904        1.8959812939
O             5.7388224918       15.7137421798        1.9051229986
O             2.6016235745       28.6199360739        1.9032823372
O             2.9394698811        0.9001208432        1.8777207290
O             2.5067988793        3.5035551368        1.9059327296
O             3.8641743755       26.5465731545        1.9140457409
O             0.5302952107       18.0275073868        1.8401169672
O             5.8184113653       11.8072692700        1.9016279723
O             2.3082546466        6.0709912082        1.8772284120
O             3.5765041653       23.8540624685        1.8726001545
O             0.4950922916       20.6947048737        1.8457506659
O             6.0677005057        9.2324598531        1.8978652654
O            -0.9117384733        0.1439670113        1.8746511935
O             3.3205602259       14.9619906830        1.8707900640
Li           -1.1230211473        0.4702706243        3.8150602482
Li            3.8134034594       23.4913744258        3.8090536190
Li            3.6214509103       15.4053695264        3.7995560246
Li            2.2147179548        6.1658913041        3.8164919198
