# Supplementary material for: Li iontronics in single-crystalline T-Nb2O5 thin films with vertical ionic transport channels
Source: Nat Mater. 2023 Jul 27;22(9):1128–35. doi: 10.1038/s41563-023-01612-2 (PMC10465368; doi:10.1038/s41563-023-01612-2)
Supplement: Supplementary file 3 — Structural data for calculations. [file 41563_2023_1612_MOESM3_ESM.zip › Nb2O5_Structure_for_Calculations/Super Cell 22 _Li_x/Li0.03_T-Nb2O5.xsf]

PRIMVEC
       12.4157185662        -0.0133169848         0.0119199525
       -0.0355110643        29.5505945899        -0.0137492668
        0.0074642862        -0.0040064524         7.8247749246
PRIMCOORD 1
249 1
Nb            4.2125203202       28.3758027116        1.7923808396
Nb            4.2153339251       28.3751645395        5.7045813783
Nb           10.4287216936       28.3867967031        1.7991057797
Nb           10.4321951929       28.3846521811        5.7114683112
Nb            1.5672153264        0.9889191785        1.8228694230
Nb            1.5704008326        0.9873897933        5.7346931355
Nb            7.7533455629        0.9547877142        1.8320415867
Nb            7.7578680969        0.9553873995        5.7445471923
Nb            5.1066896517       13.6611403652        1.8039713029
Nb            5.1116679532       13.6597169268        5.7182768241
Nb           11.3163668175       13.6525736949        1.8032318843
Nb           11.3168084305       13.6460697805        5.7185068365
Nb            1.5627652398       15.8498016615        1.8174162756
Nb            1.5643538977       15.8462548514        5.7274553135
Nb            7.7793099428       15.8203154472        1.8155193347
Nb            7.7859129778       15.8079943895        5.7322702013
Nb            4.8934298003       24.9950978577        1.7873033898
Nb            4.8984532059       24.9958398829        5.6995495777
Nb           11.1007609527       24.9934939580        1.7958498447
Nb           11.1034552862       24.9900561891        5.7081638740
Nb            1.0085376511        4.5028728656        1.8258934243
Nb            1.0154978130        4.5017230878        5.7423732308
Nb            7.2054196760        4.5301969344        1.8920624415
Nb            7.2111957643        4.5287477715        5.8078853062
Nb            4.4428405790       10.2612817177        1.8945499601
Nb            4.4488399226       10.2582408780        5.7542557987
Nb           10.6539323660       10.2649141093        2.0531048144
Nb           10.6585807699       10.2611979472        5.9654877857
Nb            1.9658319490       19.3772908311        1.7400499562
Nb            1.9687676725       19.3711484841        5.6523905055
Nb            8.1707388979       19.3632135017        1.7457827403
Nb            8.1726610983       19.3631391254        5.6575903191
Nb            4.7363123104       21.2194479363        1.7079911592
Nb            4.7372739967       21.2190538902        5.6217755215
Nb           10.9444675750       21.2159379777        1.7182298148
Nb           10.9491811230       21.2136167856        5.6303006423
Nb            1.5712329198        8.2627209362        1.8355838991
Nb            1.5741224139        8.2621044050        5.7517564593
Nb            7.8399306908        8.1799643704        1.9226111606
Nb            7.8497219000        8.1792110218        5.7735816897
Nb            4.5220356833        6.4842018268        1.8241549947
Nb            4.5273551054        6.4793626523        5.7021977913
Nb           10.7830947656        6.4970094445        1.7634668271
Nb           10.7887338105        6.4916347523        5.6789787005
Nb            1.3998118038       22.8429622175        1.8103732816
Nb            1.4059871812       22.8433619058        5.7221752226
Nb            7.6091951364       22.8308016808        1.8170595424
Nb            7.6109735490       22.8274690573        5.7296178092
Nb            4.7814746589       17.3894297780        1.7738828834
Nb            4.7870493529       17.3920236056        5.6869951375
Nb           10.9867637471       17.3890990306        1.7721480481
Nb           10.9883278297       17.3866644261        5.6823893623
Nb            1.6726216506       12.0023004874        2.1723337648
Nb            1.6800487934       12.0045723932        6.0845593171
Nb            7.8720268645       11.9737864326        2.1684079424
Nb            7.8697707734       11.9533324650        6.0796938634
Nb            4.4652802492        2.6345672726        2.0520889638
Nb            4.4703985629        2.6317392351        5.9682181758
Nb           10.6444385378        2.6400803440        2.0409067212
Nb           10.6495487873        2.6370059451        5.9542966324
Nb            1.4445881694       26.6926598442        2.1558856967
Nb            1.4474841591       26.6910160308        6.0684584387
Nb            7.6591943267       26.6749343833        2.1606973187
Nb            7.6636694026       26.6733675437        6.0726891953
O             1.5051313110        1.0501943611        7.7658139135
O             1.5007587869        1.0514741598        3.8528863557
O             7.7027376791        1.0239989433        7.7686725665
O             7.6997000757        1.0271549634        3.8562443618
O             4.3487493321       28.5164300987        7.7584206766
O             4.3454629533       28.5174409405        3.8458788412
O            10.5557612117       28.5252302973        7.7662337939
O            10.5523296227       28.5267413703        3.8535505257
O             1.6209124246       15.8407366577        7.7697428888
O             1.6232204526       15.8617741606        3.8569428071
O             7.8440688175       15.8546066131        7.7704612581
O             7.8350885970       15.8045330082        3.8579677034
O             4.9694052309       13.8033494332        7.7738012598
O             4.9874459103       13.8176581284        3.8620587417
O            11.2042655640       13.8047584668        7.7796958988
O            11.1683196487       13.7794465353        3.8671179824
O             1.1150472157        4.6367368439        7.7685024106
O             1.1174281068        4.6457093158        3.8575538837
O             7.3324691630        4.6690221398        7.7668371930
O             7.3265818460        4.6497202817        3.8545170667
O             4.8218261869       24.8992837505        7.7542734359
O             4.8155203176       24.9016919281        3.8423987048
O            11.0297411371       24.8950357085        7.7627263604
O            11.0276823089       24.8962863210        3.8502620020
O             2.0000980155       19.3791699321        7.7567568826
O             2.0001161572       19.3727021865        3.8439876694
O             8.2189223692       19.3562588074        7.7621394763
O             8.2101253652       19.3721119098        3.8493394552
O             4.5088175149       10.2045636411        7.7731324005
O             4.4304680102       10.2695299321        3.8580475263
O            10.6223249991       10.2489955187        7.7737729511
O            10.6659698341       10.2717387045        3.8617287827
O             1.7545141468        7.9334203801        7.7684376219
O             1.7288508292        7.9368131056        3.8587469794
O             7.8655293600        7.9460042113        7.7628988478
O             7.9485814537        7.9062480918        3.8527458419
O             4.5494306806       21.5328550233        7.7291096120
O             4.5498065543       21.5304977912        3.8168392721
O            10.7636111708       21.5240240245        7.7370777424
O            10.7545640769       21.5282691191        3.8248765171
O             1.5110042934       22.8495682297        7.7580449454
O             1.5073473803       22.8546113610        3.8446260049
O             7.7198289498       22.8437647819        7.7641448376
O             7.7181152826       22.8404221398        3.8521179626
O             4.4824334723        6.5157066903        7.7504551313
O             4.4074584220        6.3691746439        3.8302008083
O            10.6499857164        6.4017630429        7.7444315277
O            10.6506974913        6.4103946105        3.8314884742
O             1.6512972081       12.0031014787        0.0384967007
O             1.6490495408       11.9463903698        3.9521228039
O             7.8005652422       11.8343085460        0.0356415456
O             7.8886564266       12.0249093180        3.9503516606
O             4.5906252312       17.0859433158        7.7638578665
O             4.5802365379       17.0963647410        3.8522476124
O            10.7873110755       17.0851098771        7.7656201553
O            10.7891211280       17.0852322721        3.8526547825
O             1.4533053434       26.7225041828        0.0243068278
O             1.4535665521       26.7226651080        3.9367796523
O             7.6636787730       26.7024080750        0.0292452067
O             7.6637250323       26.7083429983        3.9414480220
O             4.6804617583        2.3225006881        7.7853115152
O             4.6793026461        2.3426206681        3.8724608349
O            10.8686636522        2.3330264083        7.7899053990
O            10.8603811122        2.3388788399        3.8773322347
O             0.3180808548        2.6200782470        1.8995898388
O             0.3230295872        2.6186455211        5.8089670085
O             6.5460851448        2.6053899141        1.8995089676
O             6.5493318965        2.6048438551        5.8107502019
O             5.6918391913       26.9514854416        1.9027309163
O             5.6957980618       26.9510885623        5.8177679576
O            11.8997483220       26.9564154193        1.9086763142
O            11.9024636814       26.9545549528        5.8248580420
O             2.7202401419       17.4784405221        1.9241672316
O             2.7251044959       17.4740728662        5.8483167494
O             8.9242519943       17.4603955971        1.9405975831
O             8.9228952204       17.4546297075        5.8283436376
O             3.6117643725       12.2862422684        1.9198994930
O             3.6202471141       12.2813581685        5.8370688957
O             9.8179440767       12.2572526986        1.9066553068
O             9.8196932195       12.2626254997        5.9001269451
O             0.2995090808        6.5457588351        1.8980337316
O             0.3026603494        6.5438762611        5.8175701562
O             6.4631418150        6.5476242741        1.9244607698
O             6.4670361624        6.5486627039        5.7829252695
O             5.6038581502       23.0358227076        1.9086950034
O             5.6058318011       23.0361636834        5.8191382592
O            11.8123968230       23.0317400079        1.9132030393
O            11.8186065476       23.0284465454        5.8263846437
O             2.7106207810       21.2867249819        1.9141369271
O             2.7105764710       21.2846650563        5.8216274982
O             8.9188641293       21.2736281445        1.9143045266
O             8.9228154927       21.2718682437        5.8341488501
O             3.7550402617        8.2650362065        1.9321900538
O             3.7675016448        8.2612324746        5.7782113921
O             9.9857725709        8.2706746137        1.8952240023
O             9.9903622298        8.2616280497        5.8332287710
O             2.3434309495       10.1319761078        1.8874965934
O             2.3491025162       10.1259624090        5.8450877210
O             8.5473793433       10.0927094678        1.9976036012
O             8.5637014740       10.0938184555        5.7752427304
O             4.1966214024       19.3367599015        1.8268723437
O             4.1953606092       19.3375636923        5.7449208277
O            10.4078287448       19.3281382006        1.8377686117
O            10.4084890275       19.3243956278        5.7489031396
O             0.7908852772       24.8548368933        1.8912115122
O             0.7936788160       24.8535494810        5.8029311448
O             7.0008327174       24.8402530959        1.8975251842
O             7.0050891006       24.8392601434        5.8038183402
O             5.0926303051        4.5074599093        1.8750522875
O             5.0976812942        4.5085997202        5.8504712315
O            11.3274631451        4.5285386466        1.9030309933
O            11.3319688165        4.5254495512        5.8136277459
O             0.9805010672       13.8361170014        1.9268017914
O             0.9815171786       13.8305376460        5.7963949621
O             7.1915403884       13.8076012820        1.8479476441
O             7.1921500556       13.8062218147        5.8833840389
O             5.7869045233       15.6380497222        1.9312166588
O             5.7905597992       15.6388874331        5.8308154324
O            11.9800347259       15.6345834968        1.9363913345
O            11.9803570873       15.6285301550        5.8408850396
O             2.1434407429       28.5548182312        1.8965037139
O             2.1460826325       28.5527421381        5.8092001778
O             8.3566853170       28.5358917686        1.8965752266
O             8.3596684224       28.5352648246        5.8135892119
O             3.5921033693        0.8178704966        1.8872297043
O             3.5940401621        0.8157187018        5.7951989476
O             9.7720373437        0.8247079792        1.8970768385
O             9.7768944590        0.8224431947        5.8076161480
O             2.6372832812        3.1834768361        1.9141793035
O             2.6427902181        3.1820545409        5.8254440122
O             8.8867629820        3.2781246788        1.9221701670
O             8.8894623701        3.2715734934        5.8418860725
O             3.4237429944       26.4584807451        1.9001980875
O             3.4273321978       26.4570594377        5.8109126363
O             9.6388639797       26.4543178665        1.9101801495
O             9.6419006576       26.4526229086        5.8172922668
O             0.3579414008       18.0563935248        1.8398784691
O             0.3625365911       18.0478712071        5.7546792006
O             6.5562240373       18.0642429951        1.8517846686
O             6.5543397730       18.0753436278        5.7616693079
O             5.8830316533       11.7418420223        1.9545378889
O             5.8911218228       11.7384736600        5.7764978333
O            12.0997878778       11.7412589398        1.9069890491
O            12.1013609102       11.7365787121        5.8419351000
O             2.6210871448        5.8490772442        1.8632758813
O             2.6263068813        5.8478483389        5.8102053444
O             8.7951058539        5.9874925279        1.8815461153
O             8.8003597101        5.9793966583        5.7974435060
O             3.2066853109       23.8125227089        1.8648232111
O             3.2085644766       23.8100184822        5.7787096782
O             9.4160076351       23.8026779050        1.8743924694
O             9.4213139642       23.8004463388        5.7863866369
O             0.4044277522       20.7693396111        1.8438997718
O             0.4043147230       20.7585492862        5.7499053493
O             6.6145083363       20.7636527125        1.8406092995
O             6.6178522698       20.7675202535        5.7598411608
O             6.1919670753        9.1237459614        1.8250052667
O             6.2027344991        9.1299263479        5.8588972515
O            12.3827429031        9.1508131815        1.8963071445
O            12.3854263100        9.1493423054        5.8218631479
O            12.2038043622        0.0781074978        1.9028801150
O            12.2071366377        0.0767248807        5.8150465809
O             5.9983217109        0.0583976770        1.8980275213
O             6.0005082552        0.0604387893        5.8088588520
O             3.3766809590       14.9904520044        1.8812531991
O             3.3760760273       14.9814748299        5.7898335949
O             9.5831890052       14.9553989121        1.8763239932
O             9.5847251518       14.9485607682        5.7964359773
Li           11.9094668083        0.5204738636        3.8540182121
Li           11.9132072237        0.5197783878        7.7678100576
Li            5.7016865460        0.4943533549        3.8493850935
Li            5.7032180970        0.4927814078        7.7618455346
Li            3.4788259630       23.3560474908        3.7919923696
Li            3.4816676791       23.3552792315        7.7060842755
Li            9.6882237419       23.3488341344        3.8023113293
Li            9.6917387012       23.3475637546        7.7138147088
Li            3.6097410382       15.2932589764        3.8210050587
Li            3.6053962018       15.2861614841        7.7299596742
Li            9.8139763291       15.2669788277        3.8174953742
Li            9.8274750590       15.2803259793        7.7322139732
Li            2.4514128243        6.0891363286        3.8207898028
Li            2.4828741050        6.0968185923        7.7359121002
Li            8.6985919416        6.0466087738        3.8302552495
Li            8.6764812021        6.0907912712        7.7436933020
Li            5.9208205347        8.7936577520        7.7518944531
