# Supplementary material for: Li iontronics in single-crystalline T-Nb2O5 thin films with vertical ionic transport channels
Source: Nat Mater. 2023 Jul 27;22(9):1128–35. doi: 10.1038/s41563-023-01612-2 (PMC10465368; doi:10.1038/s41563-023-01612-2)
Supplement: Supplementary file 3 — Structural data for calculations. [file 41563_2023_1612_MOESM3_ESM.zip › Nb2O5_Structure_for_Calculations/Super Cell 22 _Li_x/Li0.06_T-Nb2O5.xsf]

PRIMVEC
       12.4157185662        -0.0133169848         0.0119199525
       -0.0355110643        29.5505945899        -0.0137492668
        0.0074642862        -0.0040064524         7.8247749246
PRIMCOORD 1
250 1
Nb       4.212450450  28.397278156   1.790247781
Nb       4.215982768  28.394890391   5.700755203
Nb      10.432703256  28.409056322   1.796616481
Nb      10.436685413  28.406703922   5.707936760
Nb       1.564694110   0.996647589   1.821646635
Nb       1.568331442   0.994108143   5.731901285
Nb       7.754444737   0.958487396   1.832835380
Nb       7.758442925   0.957294809   5.743905915
Nb       5.115124845  13.669474539   1.789387340
Nb       5.124454334  13.667361918   5.706735840
Nb      11.303890485  13.661143720   1.831672926
Nb      11.308132796  13.660384091   5.748766806
Nb       1.521501827  15.879327444   1.802575957
Nb       1.529062777  15.883733168   5.715350345
Nb       7.814074273  15.780422587   1.901313936
Nb       7.821219010  15.781201318   5.777374101
Nb       4.890863316  25.009459265   1.782161910
Nb       4.895773630  25.007481479   5.693478189
Nb      11.102125965  25.016262385   1.787958640
Nb      11.106916468  25.013879258   5.698206453
Nb       1.006030643   4.508345939   1.827443166
Nb       1.012850980   4.507358592   5.742769227
Nb       7.209629085   4.535502757   1.887316398
Nb       7.214619150   4.535085894   5.802190756
Nb       4.436934116  10.270357207   1.889444719
Nb       4.445522336  10.269712734   5.749173764
Nb      10.666163190  10.270546639   2.046237517
Nb      10.673968602  10.270073115   5.956035971
Nb       1.972613509  19.415829621   1.720112475
Nb       1.979839622  19.407711173   5.632373887
Nb       8.180126091  19.376433061   1.962252473
Nb       8.188319228  19.381169294   5.825318342
Nb       4.752998618  21.187679291   1.703217265
Nb       4.757830843  21.189037507   5.607020865
Nb      10.955958884  21.250898403   1.715435482
Nb      10.962215946  21.246518446   5.625959797
Nb       1.573097228   8.277668122   1.843862450
Nb       1.579189539   8.277827178   5.755704484
Nb       7.840587887   8.176988024   1.916917444
Nb       7.852596415   8.177769899   5.767875546
Nb       4.520411222   6.489570255   1.823525731
Nb       4.525583221   6.484107158   5.700057393
Nb      10.792185421   6.501193443   1.757060445
Nb      10.798571749   6.497460266   5.671671805
Nb       1.406513561  22.875482022   1.803659229
Nb       1.412601176  22.872334814   5.713222739
Nb       7.601277603  22.844881725   1.814308109
Nb       7.606189748  22.843890417   5.727148223
Nb       4.720083532  17.318202770   1.904432158
Nb       4.728771885  17.321312375   5.762188870
Nb      10.998001159  17.443538314   1.756898183
Nb      11.004207002  17.436474326   5.665944277
Nb       1.664676614  12.030289323   2.151644045
Nb       1.671634749  12.033139035   6.062951002
Nb       7.870172728  11.953562787   2.161368419
Nb       7.872519395  11.933485863   6.075324549
Nb       4.466515622   2.639714020   2.048731214
Nb       4.472076162   2.635463287   5.966889586
Nb      10.649991564   2.644435649   2.039100628
Nb      10.654401306   2.642079634   5.950180383
Nb       1.443004381  26.715809807   2.150809933
Nb       1.447286583  26.712868672   6.062210393
Nb       7.660248437  26.690814677   2.153603872
Nb       7.665017581  26.688355680   6.064035954
O        1.502626723   1.054245498   7.762906311
O        1.494088560   1.056272254   3.851783122
O        7.702862026   1.028432571   7.765327992
O        7.700532772   1.028992725   3.854700446
O        4.346600846  28.539339986   7.753307464
O        4.346325175  28.535737555   3.842401974
O       10.557731048  28.545492357   7.760490673
O       10.553353222  28.547848449   3.849707941
O        1.617218847  15.852539136   7.759229404
O        1.626040368  15.907494036   3.848160020
O        7.798492275  15.982548117   7.758813019
O        7.892854786  15.770367723   3.844960049
O        4.975151126  13.835942474   7.756844165
O        4.982795843  13.799737595   3.848465551
O       11.287730437  13.788022824   7.767874129
O       11.234754794  13.787153768   3.857334162
O        1.110555507   4.641376664   7.766558330
O        1.120705621   4.648439170   3.856650435
O        7.338568522   4.673434320   7.760397568
O        7.328954040   4.653139948   3.849611939
O        4.820501218  24.916897428   7.744846153
O        4.814225457  24.913019127   3.834261178
O       11.034895764  24.910541097   7.752776296
O       11.030796828  24.918194570   3.841883263
O        2.009601837  19.423228802   7.736460231
O        2.012135461  19.383010803   3.825314650
O        8.154174397  19.261953570   7.765482275
O        8.199550112  19.367092637   3.858182829
O        4.502932277  10.210082767   7.763097461
O        4.437791414  10.294801912   3.850829235
O       10.634185852  10.258647921   7.765707809
O       10.669318384  10.264836871   3.855005810
O        1.757456286   7.948100048   7.765392414
O        1.727447396   7.942471938   3.855987751
O        7.867612430   7.943474430   7.758024614
O        7.956664946   7.906050659   3.848239722
O        4.582317368  21.484158183   7.714878967
O        4.576943838  21.518190273   3.803783420
O       10.787312545  21.547249724   7.731877631
O       10.747825878  21.544928525   3.822339895
O        1.511786025  22.860897706   7.747818561
O        1.513960807  22.870671249   3.836255543
O        7.714538099  22.863523412   7.755164094
O        7.718280435  22.842243035   3.844972982
O        4.486454375   6.540391563   7.746918955
O        4.406467843   6.367329517   3.829148016
O       10.657481641   6.390590519   7.736797925
O       10.658006990   6.412054996   3.825558021
O        1.630220389  12.003499106   0.022451765
O        1.660601260  11.969036076   3.933580851
O        7.806211025  11.800908361   0.031327221
O        7.869226910  12.021632210   3.943125189
O        4.697235113  17.095210787   7.762727075
O        4.555753675  17.093924022   3.848862681
O       10.789563033  17.125053588   7.750409071
O       10.824775210  17.117770881   3.839411937
O        1.452817962  26.740024781   0.020688713
O        1.454198465  26.739209014   3.931389482
O        7.670957121  26.704025516   0.023805788
O        7.671342010  26.717674972   3.934828152
O        4.685720921   2.317871409   7.782401595
O        4.680129570   2.355914546   3.870430204
O       10.871357620   2.339656780   7.787106133
O       10.864719858   2.340913747   3.876345127
O        0.314936791   2.624726145   1.900006357
O        0.320722125   2.623207257   5.809815461
O        6.550489829   2.609212629   1.899868962
O        6.553559721   2.608559490   5.807650015
O        5.696026584  26.970014649   1.894587372
O        5.699397865  26.967739615   5.811896386
O       11.905806522  26.979643082   1.904622242
O       11.909934493  26.977142297   5.817341621
O        2.702750539  17.503307268   1.876803531
O        2.711100371  17.504058531   5.882299755
O        8.942656593  17.448854403   1.942763433
O        8.941929259  17.451161119   5.766867489
O        3.605483405  12.323419943   1.889240620
O        3.615236029  12.322784704   5.839618017
O        9.818419309  12.246159064   1.904341095
O        9.820773343  12.254845480   5.882271631
O        0.298316192   6.554589317   1.892423736
O        0.301946277   6.553846451   5.812224119
O        6.463575644   6.546223155   1.927400434
O        6.467348003   6.550449120   5.776249694
O        5.588139592  23.039547519   1.880002945
O        5.592458015  23.039485097   5.808694958
O       11.822639884  23.054725220   1.921002038
O       11.827976757  23.051406511   5.817206292
O        2.727119190  21.315517575   1.902100087
O        2.730780785  21.310701447   5.806108989
O        8.927593166  21.289493912   1.886739572
O        8.936428490  21.289414880   5.850176724
O        3.755888129   8.272745705   1.940434656
O        3.769670690   8.271185764   5.764273755
O        9.995965999   8.270611985   1.882706909
O       10.004170097   8.262586819   5.835874057
O        2.346858306  10.148491639   1.889508962
O        2.354357670  10.146160704   5.828782281
O        8.552576573  10.084645227   1.996305554
O        8.574290371  10.085721620   5.762088102
O        4.201098801  19.318819422   1.838398664
O        4.205106445  19.318588511   5.710844036
O       10.422118171  19.354684803   1.885463746
O       10.431140185  19.350471916   5.800837448
O        0.783248028  24.878166284   1.879136144
O        0.787874237  24.875389215   5.792468846
O        6.996574657  24.849365663   1.901686894
O        7.001736421  24.848702539   5.793348093
O        5.092152881   4.511096859   1.858961432
O        5.097868707   4.513229558   5.856666239
O       11.337741858   4.531291037   1.907278452
O       11.342430374   4.528234398   5.806834069
O        1.011813108  13.876309297   1.923507290
O        1.017891486  13.873564261   5.784987978
O        7.206552418  13.793017855   1.802149093
O        7.208393587  13.797473121   5.905732812
O        5.814123034  15.623553590   1.951699634
O        5.821899019  15.629259387   5.750286118
O       11.966898992  15.664513336   1.920608564
O       11.973533595  15.660944824   5.839525522
O        2.138695514  28.577276149   1.891635103
O        2.142956551  28.574902897   5.805049351
O        8.355535299  28.552771942   1.891754455
O        8.359112136  28.551104623   5.809959289
O        3.588906570   0.822354352   1.893620831
O        3.592166510   0.820671320   5.786770500
O        9.771621939   0.828475272   1.894599492
O        9.775715250   0.826317922   5.805795819
O        2.635749164   3.184731742   1.910283615
O        2.642663173   3.184988017   5.830032343
O        8.893556806   3.285621717   1.923257440
O        8.896923497   3.282126668   5.840380799
O        3.425144594  26.483037089   1.896375041
O        3.428534747  26.479687565   5.804132753
O        9.643282104  26.474124446   1.901768048
O        9.647463850  26.472467806   5.810609058
O        0.370353157  18.079031252   1.810836258
O        0.381534188  18.067947323   5.733299673
O        6.529718491  18.039460931   1.862752728
O        6.528782864  18.049158786   5.861083478
O        5.878924207  11.745411909   1.936698542
O        5.888671455  11.744202150   5.781052364
O       12.109196214  11.750244796   1.913637579
O       12.112209655  11.749484215   5.817352102
O        2.622444697   5.852694583   1.861018362
O        2.625581422   5.853632074   5.813186118
O        8.798521883   5.993576016   1.880356308
O        8.802695349   5.989294223   5.791974503
O        3.195298564  23.846846715   1.858738968
O        3.199293732  23.842219335   5.775216044
O        9.418758723  23.819302698   1.866464577
O        9.422697735  23.818515050   5.775020854
O        0.407767789  20.793178157   1.838095465
O        0.412755378  20.787347282   5.726294157
O        6.631971356  20.774144048   1.867248677
O        6.639579870  20.779425364   5.768432574
O        6.193031327   9.122658027   1.821919519
O        6.207341926   9.131989919   5.856289813
O       12.395935236   9.161888100   1.894787844
O       12.402529630   9.162869382   5.819598915
O       12.205657085   0.085124610   1.900672019
O       12.209463366   0.082668757   5.812646193
O        5.996327567   0.063270514   1.896924528
O        5.999664096   0.062386802   5.806168195
O        3.426429870  15.094990165   1.879418012
O        3.429925001  15.095657568   5.784383197
O        9.596775914  14.900865803   1.844349449
O        9.603410779  14.905677446   5.818861323
Li      11.912934738   0.526753528   3.852373041
Li      11.917599703   0.524125843   7.763733578
Li       5.699773144   0.501452645   3.848576936
Li       5.706374791   0.494060572   7.759317172
Li       3.500011121  23.346377657   3.782054021
Li       3.506460545  23.337861082   7.694414514
Li       9.681582593  23.374332651   3.795221306
Li       9.685038548  23.374245498   7.705755755
Li       3.582969193  15.265950448   3.824300393
Li       3.601885079  15.296455051   7.733700799
Li       9.876642603  15.277802759   3.820219305
Li       9.891381609  15.304584361   7.735356405
Li       2.447586157   6.098101077   3.821280264
Li       2.472618408   6.111886866   7.734610573
Li       8.704663201   6.049744419   3.826873065
Li       8.686323534   6.091797268   7.737694467
Li       5.906638311   8.783364996   7.746352640
Li       6.795738787  17.788614802   7.768307395
