# Supplementary material for: Li iontronics in single-crystalline T-Nb2O5 thin films with vertical ionic transport channels
Source: Nat Mater. 2023 Jul 27;22(9):1128–35. doi: 10.1038/s41563-023-01612-2 (PMC10465368; doi:10.1038/s41563-023-01612-2)
Supplement: Supplementary file 3 — Structural data for calculations. [file 41563_2023_1612_MOESM3_ESM.zip › Nb2O5_Structure_for_Calculations/Super Cell 22 _Li_x/Li0.09_T-Nb2O5.xsf]

PRIMVEC
       12.4157185662        -0.0133169848         0.0119199525
       -0.0355110643        29.5505945899        -0.0137492668
        0.0074642862        -0.0040064524         7.8247749246
PRIMCOORD 1
251 1
Nb       4.202882144  28.384339290   1.787242217
Nb       4.206031316  28.382119807   5.699110772
Nb      10.410871594  28.385076733   1.796005758
Nb      10.415731250  28.385118448   5.708572742
Nb       1.543540948   0.985367406   1.823995137
Nb       1.548779962   0.986512878   5.735631225
Nb       7.744488146   0.967350449   1.827330908
Nb       7.746869497   0.963262012   5.739666986
Nb       5.113983522  13.668243482   1.791551033
Nb       5.127668758  13.667479335   5.713152932
Nb      11.298542190  13.648103030   1.868294321
Nb      11.306698715  13.646393950   5.788888104
Nb       1.522023735  15.861999964   1.806261640
Nb       1.527776263  15.873364074   5.724265892
Nb       7.814892225  15.783177988   1.901475285
Nb       7.825839575  15.777537410   5.782139785
Nb       4.883515674  24.994818420   1.782757842
Nb       4.888436102  24.994360754   5.695394714
Nb      11.090947777  24.999708935   1.790139321
Nb      11.095238219  24.998263063   5.702100820
Nb       0.998507422   4.522159063   1.892457459
Nb       1.006717078   4.521674394   5.812754300
Nb       7.207770015   4.519939307   1.890831609
Nb       7.214791085   4.521297440   5.809963494
Nb       4.439615069  10.274450590   1.886817293
Nb       4.456550269  10.272402389   5.746923099
Nb      10.651673735  10.261490406   1.899186557
Nb      10.671969830  10.261325716   5.751719016
Nb       1.971628585  19.403604586   1.724180320
Nb       1.979688431  19.398600065   5.637530568
Nb       8.174295021  19.368249723   1.959602129
Nb       8.179782046  19.371386710   5.824137492
Nb       4.749485881  21.172193122   1.706316680
Nb       4.753908504  21.172225566   5.612237392
Nb      10.946997826  21.238687795   1.716295040
Nb      10.953157973  21.235561920   5.628387578
Nb       1.641856657   8.206425019   1.934366582
Nb       1.658821023   8.211626542   5.773676803
Nb       7.841115888   8.181728123   1.922547655
Nb       7.858663446   8.179355655   5.775130018
Nb       4.547614156   6.478748692   1.809808650
Nb       4.554699432   6.471341116   5.691500851
Nb      10.765798444   6.478210764   1.793666918
Nb      10.778271229   6.475221475   5.690912705
Nb       1.405802067  22.860639903   1.803852213
Nb       1.411896857  22.861383563   5.715279843
Nb       7.592663373  22.831733079   1.816350922
Nb       7.596572588  22.829924377   5.730253706
Nb       4.713659632  17.301526293   1.901559095
Nb       4.720671916  17.301367436   5.757308027
Nb      10.992547501  17.432473347   1.764996972
Nb      10.998239374  17.427895770   5.673718025
Nb       1.665104499  12.008437794   2.149351452
Nb       1.676200686  12.010053721   6.057797752
Nb       7.869518809  11.956735774   2.165966342
Nb       7.875842468  11.929781876   6.086326278
Nb       4.444286525   2.634588483   2.024945534
Nb       4.451885669   2.630460018   5.945692195
Nb      10.647863356   2.633478401   2.030325552
Nb      10.652767961   2.632146704   5.946044812
Nb       1.439469711  26.695425131   2.151437708
Nb       1.443139086  26.695463449   6.064139549
Nb       7.646012249  26.676522075   2.155976236
Nb       7.651917356  26.672621383   6.067886594
O        1.492655220   1.040158943   7.762418582
O        1.483276408   1.045352908   3.849896394
O        7.691291656   1.034014132   7.766430895
O        7.686826006   1.032699131   3.854191846
O        4.336253253  28.523654586   7.753639294
O        4.337038019  28.519639932   3.841233328
O       10.542614048  28.521602190   7.762747075
O       10.537469456  28.523172663   3.850215847
O        1.623085831  15.853636264   7.765059502
O        1.630629094  15.879286000   3.853336753
O        7.778190811  15.988610011   7.767482470
O        7.890278530  15.764913466   3.851966975
O        4.981687404  13.838549878   7.762740335
O        4.968765295  13.784148421   3.853961748
O       11.295086360  13.779980880   7.772682849
O       11.243340130  13.789198573   3.860682904
O        1.117456843   4.675657265   7.765171664
O        1.121617215   4.663588318   3.852966021
O        7.322180683   4.672217363   7.765751352
O        7.309454195   4.653891433   3.853857690
O        4.817611444  24.897552064   7.747969693
O        4.809130238  24.897544422   3.836086304
O       11.020969311  24.895297260   7.757136371
O       11.019486882  24.899768203   3.844858749
O        2.004192854  19.409959831   7.742989126
O        2.010140031  19.369668551   3.830169105
O        8.142553836  19.248486062   7.770646106
O        8.193078483  19.355594048   3.861448865
O        4.493122299  10.202302623   7.769423160
O        4.448639875  10.299176319   3.855204278
O       10.730222124  10.217238795   7.773778097
O       10.665269461  10.274249003   3.858665820
O        1.686988673   8.004462228   7.762868346
O        1.737396880   7.912911697   3.852566609
O        7.872003181   7.947207949   7.764479832
O        7.944150984   7.906114981   3.852378342
O        4.578679017  21.469337731   7.719977788
O        4.574323263  21.495650717   3.807066385
O       10.774924897  21.532832421   7.735857923
O       10.740011084  21.534672458   3.824768886
O        1.512989703  22.842317221   7.751188546
O        1.512092044  22.854007043   3.838397177
O        7.705869525  22.845140218   7.759196847
O        7.710591484  22.824888159   3.847492062
O        4.486160493   6.548322507   7.747946631
O        4.412540293   6.359511452   3.828903420
O       10.660642441   6.442366764   7.747836578
O       10.628671172   6.372725696   3.831709574
O        1.566708240  11.854507673   0.015899643
O        1.676018719  11.975575557   3.933821801
O        7.786254669  11.784809644   0.035820956
O        7.868632755  12.010618614   3.947826825
O        4.701161359  17.080713559   7.769323193
O        4.549203696  17.079812463   3.851797838
O       10.785768851  17.116073367   7.756972640
O       10.815335648  17.107272915   3.844821524
O        1.448701469  26.718953734   0.019682682
O        1.450528702  26.714797626   3.931891906
O        7.663404065  26.681346886   0.024385251
O        7.662017953  26.699290273   3.936947174
O        4.661985375   2.314413691   7.779728043
O        4.654836800   2.355962973   3.866595104
O       10.860695925   2.323775635   7.786058175
O       10.856997167   2.340956580   3.873436274
O        0.321078100   2.619768933   1.895906905
O        0.326008629   2.619319199   5.810913077
O        6.533792417   2.612651342   1.901750699
O        6.540312288   2.612438125   5.810626756
O        5.686862867  26.956162139   1.892921374
O        5.691053006  26.954189995   5.813366998
O       11.890866964  26.958391599   1.906625339
O       11.895085937  26.958090841   5.820621926
O        2.699338074  17.490114254   1.881204781
O        2.707684451  17.493925442   5.887356458
O        8.936418349  17.444994536   1.949850350
O        8.935298055  17.444114239   5.773562759
O        3.594826957  12.314951100   1.854573740
O        3.609050931  12.323775847   5.872339886
O        9.802572676  12.254971517   1.872700474
O        9.812456154  12.254147319   5.880084324
O        0.275527286   6.575977452   1.910707211
O        0.283225197   6.580488359   5.797377735
O        6.472279315   6.556354959   1.930904693
O        6.476380712   6.560195392   5.788052042
O        5.580832977  23.023919973   1.885450496
O        5.583547909  23.024099602   5.808177212
O       11.812057157  23.039796433   1.920360719
O       11.817737724  23.036867641   5.823694616
O        2.725722382  21.300516688   1.906363032
O        2.729384674  21.298356765   5.809115798
O        8.920798056  21.275348461   1.889215100
O        8.929235612  21.274436827   5.852167729
O        3.770256393   8.269597343   1.941174093
O        3.783848669   8.267406312   5.767496437
O        9.983799148   8.260440238   1.907407638
O       10.000994929   8.256753342   5.803394106
O        2.354332729  10.116813186   1.945508967
O        2.369002040  10.120406771   5.794554155
O        8.554270104  10.085733638   1.976655757
O        8.570861905  10.080769229   5.765679103
O        4.198637237  19.302591873   1.839274261
O        4.201663225  19.302586742   5.719606517
O       10.416845411  19.342046095   1.885037447
O       10.425773718  19.337864684   5.800899886
O        0.781621380  24.858757012   1.877352463
O        0.784622532  24.857956698   5.794753571
O        6.987628005  24.833422553   1.903613864
O        6.992748320  24.832102543   5.795871084
O        5.084239737   4.521918411   1.851269434
O        5.090675861   4.523159908   5.861296790
O       11.305375741   4.518347807   1.889579604
O       11.313998750   4.519524031   5.838804095
O        1.039249417  13.858275185   1.895416130
O        1.052568950  13.862086529   5.833692047
O        7.205973330  13.789483044   1.802816746
O        7.208507635  13.790703179   5.917089776
O        5.819108504  15.613692141   1.969304408
O        5.830964423  15.619372156   5.746601126
O       11.962122654  15.650295803   1.922779577
O       11.966727054  15.647096133   5.836671483
O        2.129955391  28.552163442   1.889397104
O        2.133057556  28.551770901   5.801325651
O        8.335601524  28.536930063   1.889782929
O        8.339809089  28.534989034   5.814219852
O        3.564057743   0.821776483   1.893428610
O        3.568677131   0.820127817   5.786948766
O        9.761083332   0.819250500   1.897102541
O        9.762883835   0.819452181   5.802345753
O        2.656816872   3.234821544   1.912438566
O        2.662423726   3.230549346   5.838474187
O        8.873677664   3.255460486   1.919355403
O        8.882805328   3.262831549   5.838067388
O        3.420448308  26.465115423   1.895809292
O        3.423997487  26.463825535   5.806611960
O        9.628313188  26.455745093   1.904638254
O        9.633141856  26.454685890   5.811598784
O        0.370009359  18.068595044   1.821152311
O        0.384272747  18.053547483   5.738306428
O        6.523936816  18.025474917   1.865994318
O        6.519973634  18.036723572   5.860488813
O        5.871814092  11.750195023   1.950477741
O        5.885271209  11.747226660   5.786669678
O       12.093765098  11.745051492   1.955550509
O       12.106133788  11.748578676   5.789904099
O        2.589948655   5.958580006   1.863805133
O        2.596709184   5.958140981   5.821543236
O        8.786918944   5.968594153   1.879384058
O        8.790243703   5.975997606   5.806611204
O        3.191733995  23.831222791   1.860313959
O        3.193942845  23.830143274   5.777913647
O        9.408459712  23.802103386   1.868333993
O        9.412640406  23.801012882   5.778705596
O        0.408011642  20.779548203   1.840092261
O        0.411920311  20.771584885   5.729456855
O        6.627266048  20.762031811   1.866948930
O        6.634846505  20.768160199   5.774198914
O        6.192965058   9.131638537   1.822186418
O        6.206979433   9.136867598   5.863820778
O       12.413202643   9.145234784   1.851039630
O       12.428457380   9.152402400   5.855127844
O       12.186268340   0.076587644   1.900261939
O       12.188549418   0.077146588   5.812325981
O        5.979752754   0.073634852   1.892819983
O        5.982922509   0.071881935   5.804146523
O        3.441489341  15.095643626   1.878588895
O        3.450992631  15.108756796   5.792444182
O        9.579874546  14.911283157   1.847073607
O        9.585819280  14.906825783   5.835912069
Li      11.892615704   0.518890406   3.851954023
Li      11.897652998   0.514762039   7.763690241
Li       5.680314806   0.517932757   3.843320746
Li       5.687603018   0.509230314   7.757373846
Li       3.501501903  23.324869402   3.783364415
Li       3.507796496  23.317694675   7.697011490
Li       9.670105134  23.361121458   3.798624310
Li       9.673193583  23.360574505   7.709771602
Li       3.577397660  15.250718723   3.828259362
Li       3.605691309  15.293840580   7.737224631
Li       9.877588898  15.268987057   3.830717261
Li       9.902618740  15.296579502   7.747257350
Li       2.472280819   6.048922112   3.834216634
Li       2.456094739   6.127911541   7.748151649
Li       8.683680076   6.042105969   3.834417216
Li       8.677626673   6.092077972   7.746854206
Li       5.911139785   8.792757978   7.749680575
Li       6.766131296  17.791817316   7.769556801
Li      -0.048182507   9.170814951   7.755236656
