# Supplementary material for: Li iontronics in single-crystalline T-Nb2O5 thin films with vertical ionic transport channels
Source: Nat Mater. 2023 Jul 27;22(9):1128–35. doi: 10.1038/s41563-023-01612-2 (PMC10465368; doi:10.1038/s41563-023-01612-2)
Supplement: Supplementary file 3 — Structural data for calculations. [file 41563_2023_1612_MOESM3_ESM.zip › Nb2O5_Structure_for_Calculations/Super Cell 22 _Li_x/Li0.12_T-Nb2O5.xsf]

PRIMVEC
       12.4157185662        -0.0133169848         0.0119199525
       -0.0355110643        29.5505945899        -0.0137492668
        0.0074642862        -0.0040064524         7.8247749246
PRIMCOORD 1
252 1
Nb       4.204529104  28.383147695   1.790640832
Nb       4.206161609  28.380753413   5.703187181
Nb      10.431308729  28.394438816   1.804625255
Nb      10.437137082  28.394857505   5.717759063
Nb       1.539267418   0.971727703   1.883610909
Nb       1.547804673   0.977104150   5.766969441
Nb       7.759104653   0.951902039   1.828878643
Nb       7.765502201   0.945995463   5.741784750
Nb       5.115048008  13.670136494   1.791286393
Nb       5.128767542  13.669230885   5.712839995
Nb      11.299196094  13.649953131   1.867971460
Nb      11.307403117  13.648534515   5.788429777
Nb       1.522278992  15.863561371   1.806183002
Nb       1.528494714  15.874390131   5.724243198
Nb       7.815369583  15.784821814   1.901081093
Nb       7.826434397  15.779436139   5.781542991
Nb       4.883290467  24.995943260   1.783090383
Nb       4.888123486  24.995462748   5.695834542
Nb      11.087343593  25.002441182   1.790431157
Nb      11.091616113  25.000888097   5.702445312
Nb       0.971161526   4.541985114   1.919606440
Nb       0.988159764   4.536730028   5.786795334
Nb       7.213662239   4.529561642   1.890687696
Nb       7.221421729   4.534951105   5.811751322
Nb       4.440300143  10.277572609   1.887317688
Nb       4.456739977  10.274820896   5.747374848
Nb      10.654924365  10.262549601   1.899224802
Nb      10.674844626  10.262293040   5.751882465
Nb       1.971769657  19.405358105   1.724423201
Nb       1.979746871  19.400189063   5.637707661
Nb       8.174307237  19.369872775   1.959576872
Nb       8.179840684  19.372956381   5.824140049
Nb       4.749986327  21.173133133   1.706464487
Nb       4.754241278  21.173179929   5.612384300
Nb      10.947320555  21.239719889   1.716205037
Nb      10.953416150  21.236438943   5.628277456
Nb       1.642459271   8.208683317   1.934022883
Nb       1.658014330   8.213199846   5.771792839
Nb       7.841624729   8.184397473   1.922676549
Nb       7.858745779   8.181907771   5.775068243
Nb       4.544156834   6.481050312   1.812992072
Nb       4.551561830   6.469670764   5.692751325
Nb      10.762232962   6.481786806   1.792072514
Nb      10.776829729   6.477990112   5.690309030
Nb       1.405224467  22.862345318   1.804092979
Nb       1.411188363  22.863008266   5.715559851
Nb       7.592881943  22.833744239   1.816383755
Nb       7.596756203  22.831590160   5.730279857
Nb       4.713391427  17.302963602   1.901004477
Nb       4.720527134  17.302883347   5.756604042
Nb      10.992467517  17.433868089   1.765378344
Nb      10.998283764  17.429115337   5.674119278
Nb       1.665816436  12.009072969   2.149440840
Nb       1.676936875  12.010165836   6.058238238
Nb       7.870239664  11.957775198   2.164966337
Nb       7.876497270  11.930975812   6.085486052
Nb       4.501194654   2.606367087   2.014612815
Nb       4.523910726   2.591251920   5.867892170
Nb      10.650835746   2.630442942   2.027643325
Nb      10.656376967   2.633003738   5.944839328
Nb       1.439875552  26.690710154   2.150230435
Nb       1.443497469  26.691457581   6.063769353
Nb       7.652626460  26.676557129   2.154730786
Nb       7.658363823  26.671863882   6.066665293
O        1.517806445   1.088468140   7.745759267
O        1.475698713   1.035567010   3.827233619
O        7.684260361   1.039657164   7.766016054
O        7.679411238   1.038485276   3.854175747
O        4.332952028  28.525354555   7.752491113
O        4.333624475  28.521340411   3.839839323
O       10.522877188  28.513539498   7.757423992
O       10.518165808  28.514950786   3.844834085
O        1.623603992  15.853048009   7.765222874
O        1.631165481  15.877446125   3.853538289
O        7.777973162  15.987610279   7.767788152
O        7.890843528  15.764596137   3.852160993
O        4.982558450  13.838381153   7.762855718
O        4.968262001  13.783006335   3.854053841
O       11.294514050  13.779508378   7.773111721
O       11.242792724  13.788767436   3.860993677
O        1.190728351   4.633592829   7.777383021
O        1.128382719   4.676980090   3.835802291
O        7.320374137   4.670795911   7.766633200
O        7.306880732   4.651703038   3.854150251
O        4.817526307  24.897216837   7.747655962
O        4.808990898  24.897212173   3.835653605
O       11.021154347  24.893596477   7.757143992
O       11.019706842  24.898140726   3.844817558
O        2.004253445  19.408717346   7.743219476
O        2.010066987  19.369158340   3.830412628
O        8.142462899  19.247817775   7.770756207
O        8.193096938  19.354661747   3.861594592
O        4.493137776  10.201723029   7.769337730
O        4.448584431  10.298481221   3.854841511
O       10.729496292  10.217001451   7.776336135
O       10.665032565  10.272852139   3.860270903
O        1.686075322   8.006326892   7.762158665
O        1.736955015   7.911224937   3.851074134
O        7.872004425   7.946738797   7.764539650
O        7.944113086   7.905288489   3.852158841
O        4.578985228  21.468659296   7.719972777
O        4.574557629  21.494873798   3.806969523
O       10.774747676  21.532076769   7.735765926
O       10.739707291  21.533807270   3.824670779
O        1.512872298  22.841439799   7.751096550
O        1.512068919  22.853132970   3.838312218
O        7.705236198  22.844373703   7.759108283
O        7.709947746  22.823998759   3.847476051
O        4.482678330   6.538450705   7.747785269
O        4.412681035   6.356759636   3.827558364
O       10.658941457   6.442303527   7.747631193
O       10.628110281   6.373433069   3.831015728
O        1.566410071  11.853395199   0.016206279
O        1.677075544  11.977008704   3.933929589
O        7.786450727  11.784119856   0.034975106
O        7.869116869  12.009754547   3.946920456
O        4.700652394  17.079909850   7.769600211
O        4.549001983  17.079463293   3.852001852
O       10.786222195  17.115540813   7.757183232
O       10.815515904  17.106749186   3.845074657
O        1.448359996  26.719009471   0.018967087
O        1.450267689  26.714815775   3.931321692
O        7.661209778  26.681752576   0.023429423
O        7.659685693  26.699953060   3.936175461
O        4.587589829   2.367766698   7.781622903
O        4.662942714   2.351055800   3.887430896
O       10.859127654   2.323008284   7.786751028
O       10.855873213   2.341495593   3.872513031
O        0.312144647   2.621006290   1.891721027
O        0.318739463   2.617371522   5.805731931
O        6.530903432   2.611071488   1.903651557
O        6.548138525   2.612158009   5.814919446
O        5.686475846  26.958845838   1.892454531
O        5.690814195  26.956929501   5.813143734
O       11.894652865  26.954950909   1.906062088
O       11.898798048  26.954334856   5.820082814
O        2.698543933  17.490204022   1.882232250
O        2.707041725  17.493776635   5.887056038
O        8.935858325  17.444464790   1.949788578
O        8.934740955  17.443713011   5.774067968
O        3.595249550  12.314721708   1.854410033
O        3.609660507  12.323504768   5.873607570
O        9.803948460  12.252735686   1.874251930
O        9.813484304  12.252365398   5.879990123
O        0.267381142   6.591249350   1.907963273
O        0.274166048   6.599317322   5.796694897
O        6.471305048   6.553517961   1.930416439
O        6.476096897   6.558226787   5.787762876
O        5.580444110  23.023519885   1.885263584
O        5.583127128  23.023629874   5.808005376
O       11.810932917  23.039756526   1.920374993
O       11.816595127  23.036767061   5.823543055
O        2.726201836  21.300306830   1.906188973
O        2.729739140  21.298057687   5.809097603
O        8.921222168  21.274826954   1.889139105
O        8.929609858  21.273756902   5.852179416
O        3.773542690   8.271637689   1.939880373
O        3.786730474   8.269790250   5.765493086
O        9.983844085   8.259948423   1.906690119
O       10.000724488   8.256546937   5.804885313
O        2.355687461  10.116107247   1.945751992
O        2.369951103  10.120214307   5.793797737
O        8.555050741  10.085085146   1.976985463
O        8.571222761  10.080482016   5.764940230
O        4.198523670  19.301876787   1.839426192
O        4.201452331  19.301947746   5.720099197
O       10.416649560  19.341602514   1.885261405
O       10.425664627  19.337349500   5.801028355
O        0.782023632  24.857554598   1.877901908
O        0.785093864  24.856818409   5.795386305
O        6.986425748  24.834559612   1.903805533
O        6.991552265  24.833015534   5.795927348
O        5.076410152   4.513756226   1.852030640
O        5.086753190   4.517764177   5.860886207
O       11.283329260   4.523429605   1.893767596
O       11.286387837   4.523261302   5.836960983
O        1.038693112  13.857697232   1.895395164
O        1.052194444  13.861389700   5.834629055
O        7.206245046  13.788987577   1.802543540
O        7.208791843  13.790329983   5.916693359
O        5.819753127  15.613533341   1.970629804
O        5.831711387  15.619367445   5.746672404
O       11.962845721  15.650028535   1.923171208
O       11.967745273  15.646813921   5.836869332
O        2.137991952  28.548135781   1.885585305
O        2.140343658  28.547560578   5.798486172
O        8.329116274  28.542555153   1.888726187
O        8.332844055  28.540282510   5.813028051
O        3.577972343   0.831207766   1.898262530
O        3.577956313   0.822469016   5.785129383
O        9.757760589   0.824735720   1.897041657
O        9.760156934   0.824817618   5.801798340
O        2.685961461   3.232662675   1.862574893
O        2.705356343   3.231646798   5.877017100
O        8.869149925   3.253799154   1.919003080
O        8.878439353   3.260597224   5.838428913
O        3.420679977  26.461822613   1.895150634
O        3.423802750  26.460044421   5.806199321
O        9.628587865  26.452305792   1.904019051
O        9.633351033  26.451210839   5.811042837
O        0.370071561  18.067782198   1.821623210
O        0.384231409  18.052871386   5.738557937
O        6.523962637  18.024495149   1.865874400
O        6.520005099  18.035917549   5.860525304
O        5.872322118  11.749855455   1.949488177
O        5.885873571  11.746821072   5.785571004
O       12.093930320  11.745162340   1.955912888
O       12.106117784  11.748992215   5.789390815
O        2.589834704   5.963632768   1.865931029
O        2.595467772   5.964392004   5.819704684
O        8.784121354   5.969445543   1.879238244
O        8.786872514   5.977117575   5.806568732
O        3.191009991  23.830723845   1.860312398
O        3.193336467  23.829476980   5.777943500
O        9.406436406  23.800729578   1.868393783
O        9.410720786  23.799429171   5.778663180
O        0.407899174  20.778745801   1.840036186
O        0.411735348  20.770841822   5.729494747
O        6.627140304  20.760988499   1.867125241
O        6.634650158  20.767185062   5.774198338
O        6.193949144   9.130281155   1.823073032
O        6.208006667   9.135571879   5.864064142
O       12.412177866   9.150004072   1.851586899
O       12.426363850   9.158039903   5.856411371
O       12.155471828   0.058799645   1.892411847
O       12.158176317   0.059214677   5.807572641
O        5.976010194   0.081605886   1.893331094
O        5.977383157   0.082334619   5.804050593
O        3.441709872  15.094890269   1.878427134
O        3.451452234  15.107656734   5.792710803
O        9.580453349  14.909954754   1.847386391
O        9.586642788  14.906102374   5.836426023
Li      11.888268800   0.513590354   3.852435356
Li      11.898782808   0.511557546   7.763845620
Li       5.687466073   0.499456442   3.843706261
Li       5.688560273   0.500286750   7.759021859
Li       3.501167562  23.324910164   3.783354747
Li       3.507474624  23.317737127   7.697044372
Li       9.670003645  23.361413841   3.798660476
Li       9.673053345  23.360963899   7.709760932
Li       3.577377901  15.250663459   3.828192524
Li       3.606088998  15.294332491   7.737384156
Li       9.878012896  15.269634718   3.830752832
Li       9.903331012  15.296977727   7.747657553
Li       2.477128708   6.052263240   3.834142268
Li       2.443802958   6.154411953   7.748142981
Li       8.686184713   6.043280751   3.834499651
Li       8.680571927   6.093575275   7.747321420
Li       5.912977768   8.795042100   7.750364140
Li       6.766279490  17.792033938   7.769584703
Li      -0.047561333   9.172698668   7.756079324
Li       2.593956062   3.197728846   7.788066130
