# Supplementary material for: Li iontronics in single-crystalline T-Nb2O5 thin films with vertical ionic transport channels
Source: Nat Mater. 2023 Jul 27;22(9):1128–35. doi: 10.1038/s41563-023-01612-2 (PMC10465368; doi:10.1038/s41563-023-01612-2)
Supplement: Supplementary file 3 — Structural data for calculations. [file 41563_2023_1612_MOESM3_ESM.zip › Nb2O5_Structure_for_Calculations/Super Cell 22 _Li_x/Li0.15_T-Nb2O5.xsf]

PRIMVEC
       12.4157185662        -0.0133169848         0.0119199525
       -0.0355110643        29.5505945899        -0.0137492668
        0.0074642862        -0.0040064524         7.8247749246
PRIMCOORD 1
253 1
Nb            4.1155003961       28.3940668284        1.8093426234
Nb            4.1198985219       28.3914616103        5.7297946544
Nb           10.3082431294       28.3603738331        1.8664208571
Nb           10.3168208992       28.3581236228        5.7864396508
Nb            1.4576609823        0.9129182508        1.8658200512
Nb            1.4587792104        0.9080014882        5.7544296408
Nb            7.6870519169        0.9106375673        1.9141690443
Nb            7.6922598992        0.9101797998        5.7861617912
Nb            5.1945414859       13.6742030532        1.7995871871
Nb            5.2128808487       13.6748267914        5.7302802274
Nb           11.4042355609       13.6507561323        1.8725025679
Nb           11.4171886090       13.6562112662        5.7993370484
Nb            1.6132945325       15.7968114630        1.9009363629
Nb            1.6252448689       15.8005649201        5.7785157688
Nb            7.8577899245       15.7798074429        1.8995749480
Nb            7.8676668863       15.7861187675        5.7854752927
Nb            4.7710365753       24.9992429455        1.7821601772
Nb            4.7795503693       24.9937723806        5.6903345945
Nb           10.9891711597       24.9870589321        1.7923201883
Nb           10.9926181496       24.9829617224        5.7019778799
Nb            1.0231312483        4.5862725155        1.9213263559
Nb            1.0464527063        4.5858311604        5.7870437610
Nb            7.2237955860        4.5773663509        1.9300733412
Nb            7.2492401884        4.5739159889        5.7978421760
Nb            4.5165896751       10.2645834622        1.9206128650
Nb            4.5420040025       10.2550659147        5.7812780447
Nb           10.7285524262       10.2629674477        1.8138252579
Nb           10.7678220599       10.2496673335        5.6782347313
Nb            1.9566091751       19.4176394265        1.8116200300
Nb            1.9492154406       19.4107905781        5.6785550780
Nb            8.1506255224       19.4001191544        1.9711833652
Nb            8.1543975551       19.4057781960        5.8343983620
Nb            4.7173545558       21.1707282043        1.6953355376
Nb            4.7114770062       21.1671759576        5.6030159964
Nb           10.9110924327       21.1730525404        1.6993565346
Nb           10.9125894811       21.1751211323        5.6057824779
Nb            1.6873531034        8.1894621917        1.9154631190
Nb            1.7065691982        8.1930152101        5.7798199117
Nb            7.9034568137        8.1832018112        1.9365795442
Nb            7.9176213262        8.1933158696        5.8002325310
Nb            4.5696080978        6.4742368222        1.7563221119
Nb            4.5930417727        6.4665055058        5.6761555299
Nb           10.7808396872        6.4635463682        1.7753647461
Nb           10.7979897343        6.4588290569        5.6950993032
Nb            1.3097416916       22.8512146052        1.8100075889
Nb            1.3165022172       22.8426222873        5.7180034657
Nb            7.5142438166       22.8418643315        1.8172567021
Nb            7.5142514516       22.8395192549        5.7305370922
Nb            4.7116759517       17.3078208446        1.9261000262
Nb            4.7180107220       17.3051587155        5.7771222647
Nb           10.9360915345       17.3411084405        1.9353598237
Nb           10.9353685398       17.3345568268        5.7834586953
Nb            1.7511784666       11.9661567584        2.1367973350
Nb            1.7664375713       11.9536199215        6.0395027940
Nb            7.9478760515       11.9562485887        2.1348845048
Nb            7.9602275985       11.9260943746        6.0406693231
Nb            4.5197139832        2.5905048134        1.9307669296
Nb            4.5318088601        2.5892427895        5.7848684839
Nb           10.7222299347        2.5901527561        1.9493574275
Nb           10.7345429456        2.5881833523        5.8014451595
Nb            1.3435086832       26.6629799541        2.1417207380
Nb            1.3568471205       26.6392335869        6.0555902750
Nb            7.5485438442       26.6494421131        2.1543582631
Nb            7.5559011257       26.6444141799        6.0692794504
O             1.5260077362        1.1691089027        7.7676059869
O             1.3792268561        0.9450335670        3.8464379456
O             7.6946161941        1.1043365212        7.7695812808
O             7.5815403479        0.9368197717        3.8513749076
O             4.1967059149       28.5113318073        7.7580827320
O             4.2004485058       28.4976869921        3.8468959835
O            10.4213033608       28.5199148454        7.7568168269
O            10.4676653714       28.4938733686        3.8428680316
O             1.6192236614       15.9714113094        7.7589406513
O             1.7179321528       15.7183985864        3.8443218685
O             7.8057706318       15.9752690877        7.7663714251
O             7.9385606243       15.6900011596        3.8520951906
O             5.0923107851       13.8428237902        7.7635171301
O             5.0443865034       13.7906862531        3.8583631297
O            11.2831269955       13.8086008227        7.7657240286
O            11.2276173185       13.7772897162        3.8544888783
O             1.2566047623        4.6226074663        7.7998522532
O             1.2042039626        4.7047821294        3.8014784259
O             7.4687427953        4.6097257224        7.8100103106
O             7.4045853793        4.6934424023        3.8097105299
O             4.7188020115       24.8959895216        7.7457580394
O             4.7342726336       24.8797939288        3.8325171523
O            10.9493412910       24.8735694981        7.7529293028
O            10.9228999205       24.8810193226        3.8390252730
O             1.8976229207       19.2910636451        7.7645981051
O             1.9260612490       19.3910983626        3.8405779023
O             8.0723899844       19.2876144542        7.7605788236
O             8.1039431847       19.3763830247        3.8537401884
O             4.6386821487       10.3034475374        7.7726449137
O             4.5749068635       10.2773500684        3.8574528507
O            10.8270398010       10.2916932278        7.7838443492
O            10.7908055513       10.2384048907        3.8594851482
O             1.8381050676        8.0789694920        7.7571013428
O             1.8185499484        7.9741564596        3.8446836505
O             8.0305914659        8.0466630870        7.7688955756
O             8.0011029884        7.9316915737        3.8567014066
O             4.5576091511       21.4272257541        7.7098655023
O             4.5026115567       21.4700856349        3.7987387390
O            10.7511245643       21.4254113585        7.7186501994
O            10.7117387957       21.4709782609        3.8062582345
O             1.4243406336       22.8525072476        7.7482484318
O             1.4427249111       22.7921723242        3.8339965686
O             7.6292404354       22.8354355197        7.7533896553
O             7.6389838881       22.8214842041        3.8411392376
O             4.4158731926        6.3062325824        7.7295402527
O             4.4429998324        6.3370006845        3.8188344902
O            10.6368572573        6.2952150596        7.7425629077
O            10.6570007001        6.3488719161        3.8291200077
O             1.5074521809       11.5983788929       -0.0071965154
O             1.7642777722       12.0416908182        3.9280480634
O             7.7221698112       11.5480310292       -0.0094030604
O             7.9662050693       12.0392820256        3.9229255801
O             4.6653161021       17.0791188328        7.7646538303
O             4.5725312064       17.0683466565        3.8504117274
O            10.8635395667       17.0992780469        7.7639550278
O            10.7779158185       17.0717065788        3.8532234194
O             1.4011440527       26.5740309611        0.0124992787
O             1.3360207770       26.7769238671        3.9230212957
O             7.5817355498       26.6361407354        0.0261279351
O             7.5602796772       26.6951790584        3.9376230623
O             4.6049341570        2.3021573768        7.7729110309
O             4.6960563501        2.2910956029        3.8508056881
O            10.8289152307        2.3129152627        7.7784498451
O            10.9129890867        2.2888901915        3.8587641173
O             0.3910617983        2.6351050860        1.9150793986
O             0.3973395540        2.6130360236        5.7974458113
O             6.5916329733        2.6263965243        1.9049202571
O             6.5954470957        2.6051097809        5.8054266747
O             5.6002867449       26.9716502003        1.8818741674
O             5.6020440082       26.9632114461        5.8291558685
O            11.8109430454       26.9386004894        1.8574327002
O            11.8150329340       26.9303287012        5.8498434954
O             2.6831160016       17.4914173158        1.9414592025
O             2.6889688714       17.4932193294        5.7797088506
O             8.8890449156       17.4727956991        1.9402042881
O             8.8913391298       17.4783093959        5.7706567369
O             3.6435046709       12.3458396541        1.8173852373
O             3.6552894244       12.3666494243        5.9387719284
O             9.8562449925       12.2760012831        1.8086143550
O             9.8657479462       12.2861164072        5.9179018746
O             0.2719676451        6.6184964641        1.8613292096
O             0.2666260741        6.6599725767        5.8216885598
O             6.4841625503        6.6160597111        1.8645406967
O             6.4810302225        6.6573446185        5.8396916336
O             5.4872449771       23.0208703695        1.8781525439
O             5.4914242500       23.0172904315        5.8081096822
O            11.7024802431       23.0113490580        1.8868876705
O            11.7090966076       23.0086427548        5.8214713620
O             2.6878913324       21.3003751793        1.8557076237
O             2.6890520786       21.2912147951        5.8443312359
O             8.8915819347       21.2949784697        1.8765054320
O             8.8966709018       21.2952859688        5.8417744419
O             3.9085354737        8.2698054485        1.8826481609
O             3.9152692488        8.2620117567        5.8063237458
O            10.0975036153        8.2678350716        1.8817977361
O            10.1062904143        8.2598980618        5.8337268740
O             2.4710559609       10.1093065382        1.9972762600
O             2.4920953693       10.1140659169        5.7246067308
O             8.6845629044       10.0893667115        2.0191257186
O             8.6960938568       10.0882844111        5.6914770740
O             4.1443754783       19.3008173306        1.8681706279
O             4.1530487110       19.2975199318        5.7424275514
O            10.3538087601       19.3057467727        1.9082715665
O            10.3595358546       19.3045353289        5.7787328627
O             0.6842705204       24.8234374402        1.9475924581
O             0.6926438360       24.8201580411        5.7254355336
O             6.8791166835       24.8241178220        1.9049862181
O             6.8865274228       24.8205447219        5.7863394816
O             5.1615882940        4.5072612908        1.9096947888
O             5.1755498533        4.5009616697        5.7872350580
O            11.3692662915        4.5022437461        1.9265721128
O            11.3794189476        4.4951115625        5.7850601831
O             1.1019549781       13.7963561147        1.7699541415
O             1.1238954899       13.8092115635        5.9580799786
O             7.3124926955       13.7825160906        1.7364644822
O             7.3262543895       13.7886521910        5.9732330730
O             5.8816910693       15.6289158241        1.9752988569
O             5.8946886007       15.6339778723        5.7372208490
O            12.0611187270       15.6342111339        1.9484840201
O            12.0733225590       15.6360473533        5.7520474194
O             2.0195086305       28.5215425025        1.8027269250
O             2.0314237250       28.5217516090        5.8889126421
O             8.2196729386       28.5139460361        1.8682733134
O             8.2266662813       28.5140248134        5.8451647227
O             3.4527147807        0.8336366256        1.9558836879
O             3.4548425369        0.8390956081        5.7632990330
O             9.6911901443        0.8278010784        1.9343110931
O             9.6959506189        0.8281635999        5.7689241144
O             2.7890280418        3.3501839732        1.8466551803
O             2.8074754196        3.3547787549        5.8584321204
O             8.9862068505        3.3328282104        1.8614037649
O             8.9999524625        3.3286842654        5.8724109878
O             3.3351846256       26.4580837305        1.9376459432
O             3.3368806762       26.4516706044        5.7686179723
O             9.5338999640       26.4397965328        1.9241184024
O             9.5374803689       26.4382167514        5.8086144988
O             0.2928437684       18.1170373127        1.8191324563
O             0.2973499992       18.1186110719        5.8537213980
O             6.4743346631       18.0937324231        1.8403246094
O             6.4768314628       18.0948943135        5.8773915123
O             5.9347095006       11.7844632522        1.9936448534
O             5.9505857035       11.7879759050        5.7190873381
O            12.1487379544       11.7528812496        2.0199918455
O            12.1688801308       11.7724927389        5.7317973913
O             2.5688033302        6.0742724954        1.8800245428
O             2.5653643779        6.0665583593        5.7916427157
O             8.7784349444        6.0603587403        1.8925469576
O             8.7767634170        6.0471014396        5.8008132173
O             3.0951818906       23.8355537782        1.8626563016
O             3.1009313867       23.8255713032        5.7698268040
O             9.3011405083       23.8255360327        1.8607769035
O             9.3078970840       23.8211372391        5.7809475226
O             0.3938943233       20.7950125709        1.8546322746
O             0.3933646474       20.7934256064        5.7474976530
O             6.5992507606       20.7948640883        1.8761948882
O             6.6015356060       20.7974085673        5.7561929364
O             6.3286017210        9.2130062513        1.8232639595
O             6.3411970876        9.2361533264        5.9116149971
O            12.5041150622        9.2111945305        1.7924385751
O            12.5166481907        9.2376782370        5.9214389598
O            12.0873540366        0.0987530319        1.8601736612
O            12.0900628114        0.0851692062        5.8570903275
O             5.8286656937        0.1138410147        1.8658160750
O             5.8312858256        0.1015383317        5.8313583037
O             3.5374350649       15.0920274768        1.8559155221
O             3.5522009077       15.1064683934        5.8260014299
O             9.6978859253       15.0287170206        1.8568349752
O             9.7124035809       15.0451711111        5.8486287403
Li           11.8148665331        0.4210212249        3.8541702829
Li           11.7455523017        0.4845031667        7.7678748089
Li            5.6095193746        0.4294244807        3.8455287389
Li            5.5952664162        0.4864319446        7.7562904448
Li            3.4238970323       23.2951275745        3.7782650618
Li            3.4156348421       23.3103711525        7.6928506808
Li            9.6066735513       23.3175737169        3.7881582881
Li            9.6135655969       23.3128201262        7.7005948569
Li            3.6596939767       15.2106609068        3.8380515977
Li            3.6918440064       15.2897629166        7.7513903987
Li            9.8859934356       15.2025012398        3.8500218089
Li            9.9527625877       15.2815604011        7.7657016101
Li            2.5157928873        6.1175583655        3.8196777838
Li            2.4612806965        6.1664695761        7.7438689759
Li            8.7297710865        6.0934154941        3.8322655705
Li            8.6807726838        6.1408356221        7.7556954932
Li            6.5835211084        9.8398848095        7.7996081431
Li            6.7635661090       17.7911155676        7.7705848110
Li            0.4184287073        9.8575944201        7.7712665017
Li            2.4808328926        3.0005849415        7.7629915776
Li           12.9947226823       17.7652190228        7.7553155569
