# Supplementary material for: Li iontronics in single-crystalline T-Nb2O5 thin films with vertical ionic transport channels
Source: Nat Mater. 2023 Jul 27;22(9):1128–35. doi: 10.1038/s41563-023-01612-2 (PMC10465368; doi:10.1038/s41563-023-01612-2)
Supplement: Supplementary file 3 — Structural data for calculations. [file 41563_2023_1612_MOESM3_ESM.zip › Nb2O5_Structure_for_Calculations/Super Cell 22 _Li_x/Li0.21_T-Nb2O5.xsf]

PRIMVEC
       12.4157185662        -0.0133169848         0.0119199525
       -0.0355110643        29.5505945899        -0.0137492668
        0.0074642862        -0.0040064524         7.8247749246
PRIMCOORD 1
255 1
Nb            4.1196964991       28.3942126645        1.8074438024
Nb            4.1253704994       28.3921908970        5.7287284882
Nb           10.3144793560       28.3593982194        1.8630330749
Nb           10.3210235821       28.3583023613        5.7841869378
Nb            1.4588066031        0.9114917228        1.8742841720
Nb            1.4615133202        0.9104811984        5.7599102846
Nb            7.6896477497        0.9175182069        1.9113210604
Nb            7.6934865872        0.9155002308        5.7864312913
Nb            5.1676766893       13.6614104149        1.7995709113
Nb            5.1812502302       13.6645838709        5.7260608754
Nb           11.4038545747       13.6626029075        1.8729737489
Nb           11.4080724371       13.6614255769        5.7953193208
Nb            1.6098030430       15.8384881201        1.8780743270
Nb            1.6049660625       15.8707521658        5.8027895399
Nb            7.7990085639       15.7845640701        1.9103806544
Nb            7.8155124857       15.7773356656        5.7874694732
Nb            4.7777034192       25.0014179105        1.7780264795
Nb            4.7836076415       24.9984412754        5.6866683298
Nb           10.9952487360       24.9820007173        1.7891524869
Nb           11.0007467489       24.9773126925        5.6973278828
Nb            1.0159638701        4.5847685361        1.9186077372
Nb            1.0393714973        4.5850735689        5.7850777880
Nb            7.2173875078        4.5791186062        1.9280594452
Nb            7.2425373020        4.5756455548        5.7951751184
Nb            4.5044251241       10.2632136649        1.9205536013
Nb            4.5220065836       10.2562951873        5.7830432971
Nb           10.7229068518       10.2654582487        1.8127098862
Nb           10.7584882540       10.2509620145        5.6770927008
Nb            1.9881837110       19.4090677539        1.9047538637
Nb            1.9968991861       19.3989869483        5.8180514806
Nb            8.1599921648       19.4225151976        2.0350592590
Nb            8.1710578719       19.4308717584        5.9024906990
Nb            4.7204618333       21.1978108741        1.6825138006
Nb            4.7208301674       21.1959221112        5.5893297745
Nb           10.9363231039       21.1275124817        1.7074183114
Nb           10.9428617584       21.1211661088        5.6222201216
Nb            1.6794380022        8.1910259228        1.9119165041
Nb            1.6964675091        8.1991546234        5.7786807763
Nb            7.8958726357        8.1866015117        1.9329486330
Nb            7.9061072933        8.1952115573        5.7971548785
Nb            4.5633980104        6.4754167374        1.7546538770
Nb            4.5837923117        6.4687093429        5.6735898430
Nb           10.7747434077        6.4670886307        1.7750565654
Nb           10.7925519208        6.4611931556        5.6943760862
Nb            1.3048445272       22.8415072842        1.8094961873
Nb            1.3125022816       22.8380346259        5.7165688754
Nb            7.5378233284       22.8575811351        1.8085693774
Nb            7.5378393835       22.8554154896        5.7203302679
Nb            4.7371420609       17.3441199384        1.9301736136
Nb            4.7519660809       17.3333417342        5.7806005966
Nb           10.8503330097       17.2527742473        1.9070762959
Nb           10.8324903399       17.2332091852        5.8088474124
Nb            1.7343566270       11.9723333848        2.1353066754
Nb            1.7457327470       11.9797044171        6.0327292274
Nb            7.9444275798       11.9605998069        2.1233604825
Nb            7.9492544075       11.9258949931        6.0279718901
Nb            4.5141240980        2.5911780588        1.9373647658
Nb            4.5267799191        2.5904639145        5.7904436477
Nb           10.7174804339        2.5909294697        1.9528390407
Nb           10.7303365407        2.5878884121        5.8064318979
Nb            1.3493588951       26.6553231543        2.1334635623
Nb            1.3606510972       26.6392849368        6.0494526288
Nb            7.5536187818       26.6616126641        2.1532511532
Nb            7.5649856537       26.6467374123        6.0674680714
O             1.5223206411        1.1632349089        7.7656086660
O             1.3834697022        0.9550805509        3.8447207875
O             7.6945074138        1.1172854175        7.7672257717
O             7.5849084132        0.9321408139        3.8492348220
O             4.1903772190       28.5187227561        7.7549791335
O             4.2106810669       28.4965599464        3.8432503906
O            10.4372180822       28.5155955935        7.7541860257
O            10.4687261438       28.4950448750        3.8405107769
O             1.6135182204       15.9538860409        7.7586155706
O             1.6460416978       15.9095220566        3.8435664787
O             7.8241243416       15.9831353535        7.7652500269
O             7.9179555631       15.6744913488        3.8506235552
O             5.0620160117       13.8522008167        7.7641650071
O             5.0231478365       13.7988102399        3.8562042157
O            11.2644214185       13.7844561738        7.7663904078
O            11.2026754620       13.7668554571        3.8537137755
O             1.2528949589        4.6206028544        7.7982259717
O             1.1948115763        4.7034216719        3.7986337661
O             7.4599886526        4.6112382898        7.8088045470
O             7.3981162681        4.6965593800        3.8064557907
O             4.7359565724       24.8986038847        7.7418109452
O             4.7344743302       24.8823503618        3.8284308720
O            10.9495361789       24.8622304447        7.7496759178
O            10.9421698633       24.8727044253        3.8358508587
O             1.8687056310       19.3128289627        7.7558950594
O             1.8677884346       19.2961924549        3.8402442544
O             8.1131750278       19.2755606927        7.7556284656
O             8.1347147029       19.4142304458        3.8551083229
O             4.6303613043       10.3057276965        7.7694787783
O             4.5559854755       10.2777920856        3.8542993460
O            10.8163778012       10.2970117698        7.7812176057
O            10.7787804780       10.2447635282        3.8565135613
O             1.8299449932        8.0728212429        7.7543782944
O             1.8110015665        7.9763118476        3.8423985969
O             8.0246242645        8.0499791997        7.7666704990
O             7.9938090865        7.9358118078        3.8534874044
O             4.5413078581       21.4435229951        7.7052758432
O             4.5268807550       21.4980591519        3.7931290286
O            10.7852188314       21.4078938935        7.7205247942
O            10.7423135589       21.4047148373        3.8079267863
O             1.4301146972       22.8341419783        7.7444860281
O             1.4452340630       22.8070615088        3.8304916344
O             7.6468372088       22.8428697425        7.7508249785
O             7.6542073993       22.7966884958        3.8380780084
O             4.4119287599        6.3111553708        7.7276573608
O             4.4365931178        6.3429988214        3.8163348587
O            10.6317414834        6.3045844333        7.7404510189
O            10.6513453068        6.3446299516        3.8271730126
O             1.4987516121       11.6348705844       -0.0090639320
O             1.7575663355       12.0249614196        3.9274354351
O             7.7100949654       11.5591800188       -0.0163941347
O             7.9490794576       12.0389333445        3.9149361853
O             4.7191541133       17.0928820104        7.7704104126
O             4.5823077247       17.0892543304        3.8502369603
O            10.9063290058       17.1244579745        7.8096320129
O            10.9413422492       17.1565228097        3.8126636360
O             1.4112178619       26.5833690762        0.0069482584
O             1.3464214278       26.7421266734        3.9174987785
O             7.6018224394       26.6046463096        0.0227615588
O             7.5494599693       26.7469173668        3.9342680580
O             4.5997674009        2.3054829106        7.7700115263
O             4.6902005783        2.2888887662        3.8488809807
O            10.8234366109        2.3122771346        7.7766257373
O            10.9089488378        2.2905405570        3.8569289550
O             0.3833636619        2.6319817952        1.9088989963
O             0.3895530234        2.6123801051        5.7970340218
O             6.5830140135        2.6276697394        1.9079443849
O             6.5876478243        2.6066040754        5.7998202610
O             5.6059414484       26.9724886598        1.8619595830
O             5.6076044415       26.9644433591        5.8427718747
O            11.8179819649       26.9334097219        1.8548997440
O            11.8219024239       26.9275320274        5.8430247808
O             2.7418228943       17.4960638179        1.8704412137
O             2.7657014184       17.5018714479        5.8404350938
O             8.8584615878       17.4803877569        1.9815823461
O             8.8459156178       17.4861193956        5.7063681957
O             3.6369859669       12.3336958464        1.8187372352
O             3.6475819675       12.3586543737        5.9331168740
O             9.8427705342       12.2974674422        1.8079149472
O             9.8480514488       12.2985882470        5.9105733315
O             0.2664512939        6.6185363744        1.8602860228
O             0.2617478486        6.6601130399        5.8177117439
O             6.4792711291        6.6172254011        1.8640427357
O             6.4733394061        6.6562630842        5.8361801066
O             5.5087231609       23.0269986728        1.8696969704
O             5.5123389900       23.0254961705        5.8209382619
O            11.6998783227       22.9973981123        1.8952696889
O            11.7097141066       22.9926233929        5.8004463757
O             2.7008298732       21.3071560953        1.8837186895
O             2.7041850555       21.3051616364        5.8139619100
O             8.9084593734       21.2982811686        1.8710943174
O             8.9160389841       21.3050629512        5.8514961925
O             3.8978599894        8.2707884586        1.8806299367
O             3.9019538813        8.2653596364        5.8036228293
O            10.0900291123        8.2707465094        1.8845170655
O            10.0986214900        8.2615934260        5.8246836304
O             2.4578125869       10.1108809753        1.9804522720
O             2.4738065671       10.1216975881        5.7403935716
O             8.6786744271       10.0950379295        2.0090505940
O             8.6880898434       10.0902034265        5.6920739292
O             4.1655831832       19.3273467558        1.9019490225
O             4.1732364078       19.3278610603        5.7536151679
O            10.3624988662       19.2770193335        1.8816912525
O            10.3565454918       19.2846244852        5.8187392846
O             0.6883970380       24.8151981749        1.9217790185
O             0.6964639906       24.8127073250        5.7439580691
O             6.8910718635       24.8298452709        1.9279869791
O             6.8991333799       24.8280867936        5.7469199068
O             5.1536628001        4.5095906232        1.9089626039
O             5.1638192362        4.5028145465        5.7833952885
O            11.3612144038        4.5029323527        1.9180316178
O            11.3715204543        4.4963968339        5.7893127664
O             1.0968998353       13.8088382291        1.8117159923
O             1.1148639187       13.8294778755        5.9152574396
O             7.3050655001       13.7906826907        1.7362514389
O             7.3067983839       13.7884690523        5.9724359613
O             5.8419973995       15.6258742897        1.9677349643
O             5.8594949378       15.6287948348        5.7427486932
O            12.0650432616       15.6110779950        1.9258153825
O            12.0559989308       15.6111968082        5.7730500006
O             2.0203423357       28.5197070639        1.8168414860
O             2.0308390945       28.5212086164        5.8703265570
O             8.2265492918       28.5184165575        1.8381213946
O             8.2324548316       28.5183292946        5.8687765635
O             3.4552171137        0.8318234742        1.9473722644
O             3.4577735571        0.8367129550        5.7600747452
O             9.6934789651        0.8273842035        1.9346907261
O             9.6968735133        0.8271092013        5.7667616233
O             2.7808271337        3.3459333313        1.8478389108
O             2.7974256121        3.3475896532        5.8577985941
O             8.9754617221        3.3260584546        1.8604550322
O             8.9918576901        3.3234848273        5.8706588396
O             3.3424980375       26.4594167607        1.9304166242
O             3.3436252496       26.4558728134        5.7664231251
O             9.5401140669       26.4393456656        1.9365070077
O             9.5439132716       26.4390370018        5.7892802670
O             0.3745066383       18.0092427439        1.8835164417
O             0.4208136500       17.9665233988        5.8037315197
O             6.5074097913       18.1160238980        1.8531870504
O             6.4990649694       18.1277536032        5.8830444494
O             5.9252048917       11.7886769854        1.9863322109
O             5.9352168167       11.7893162846        5.7122938287
O            12.1399640237       11.7531323778        2.0153884152
O            12.1580339618       11.7715710805        5.7322283963
O             2.5639259936        6.0710262116        1.8781865059
O             2.5606889381        6.0620709290        5.7884813647
O             8.7737902487        6.0595539594        1.8884746929
O             8.7699451722        6.0471272345        5.7992372140
O             3.1058727070       23.8364303740        1.8519090537
O             3.1100657366       23.8327980514        5.7700791123
O             9.3068936358       23.8280160520        1.8665310025
O             9.3144295196       23.8265344290        5.7737753482
O             0.4086781034       20.7768883324        1.8599280248
O             0.4092774680       20.7591524864        5.7518465832
O             6.6119666766       20.7891685632        1.8490008676
O             6.6206381928       20.7978457894        5.7639893858
O             6.3211604794        9.2156364774        1.8215171706
O             6.3318259829        9.2363396687        5.9087669967
O            12.4940574417        9.2125922521        1.7866257537
O            12.5038839282        9.2373779472        5.9204045984
O            12.0913821974        0.0933396243        1.8614172623
O            12.0937451282        0.0846672144        5.8522826737
O             5.8340793916        0.1115829987        1.8623743709
O             5.8359152473        0.0996536946        5.8335728857
O             3.4753449219       15.0605423054        1.8751892713
O             3.4906550161       15.0930974592        5.8067886791
O             9.7274767938       15.1089349162        1.8681472814
O             9.7173692675       15.0874740834        5.8449781820
Li           11.8130775897        0.4250747823        3.8545594597
Li           11.7562099315        0.4862550467        7.7674327380
Li            5.6150008443        0.4266723507        3.8441648344
Li            5.5938054459        0.4903838128        7.7580844623
Li            3.4095929757       23.3255706451        3.7747601638
Li            3.4017301198       23.3393004542        7.6909571449
Li            9.6606539139       23.2523480572        3.7822712242
Li            9.6598880893       23.2597898176        7.6911913286
Li            3.6348693194       15.2528643267        3.8437719315
Li            3.6858223447       15.3096270429        7.7469997501
Li            9.8621471898       15.1831243510        3.8485094179
Li            9.9070895616       15.2459957992        7.7726295460
Li            2.5082837420        6.1189587427        3.8180808754
Li            2.4573318075        6.1638230835        7.7405105098
Li            8.7241811521        6.0964455769        3.8301984427
Li            8.6743924906        6.1442211111        7.7527309302
Li            6.5764943771        9.8521548489        7.7969517215
Li            6.7704119623       17.7876713303        7.7791136627
Li            0.4160690737        9.8779382294        7.7684200122
Li            2.4724444807        2.9972044257        7.7632952963
Li           12.9045663878       17.8442069838        7.7695857262
Li            8.6489437042        2.9743386115        7.7766603975
Li           12.8973976004       17.8478199731        3.8533985897
