# Supplementary material for: Li iontronics in single-crystalline T-Nb2O5 thin films with vertical ionic transport channels
Source: Nat Mater. 2023 Jul 27;22(9):1128–35. doi: 10.1038/s41563-023-01612-2 (PMC10465368; doi:10.1038/s41563-023-01612-2)
Supplement: Supplementary file 3 — Structural data for calculations. [file 41563_2023_1612_MOESM3_ESM.zip › Nb2O5_Structure_for_Calculations/Super Cell 22 _Li_x/Li0.24_T-Nb2O5.xsf]

PRIMVEC
       12.4157185662        -0.0133169848         0.0119199525
       -0.0355110643        29.5505945899        -0.0137492668
        0.0074642862        -0.0040064524         7.8247749246
PRIMCOORD 1
256 1
Nb            4.1575873741       28.3912359791        1.8075588094
Nb            4.1666160065       28.3867378405        5.7298919891
Nb           10.3511756364       28.3538326279        1.8610046543
Nb           10.3572922031       28.3533204053        5.7810076519
Nb            1.4930457597        0.9210394380        1.8790872764
Nb            1.5014810612        0.9216548509        5.7619863128
Nb            7.7173310073        0.9212469410        1.9071888932
Nb            7.7242690303        0.9203126942        5.7858677658
Nb            5.1235392665       13.6688060349        1.8159126102
Nb            5.1337519530       13.6775363075        5.7414563098
Nb           11.3655379211       13.6784975933        1.8776726928
Nb           11.3680781654       13.6713909186        5.7943297660
Nb            1.5934195070       15.8421651475        1.8808942048
Nb            1.5895953965       15.8655296976        5.8097792555
Nb            7.7804221500       15.7858317344        1.9207412295
Nb            7.7962125557       15.7692492043        5.7856409323
Nb            4.8147242396       25.0018171469        1.7774813493
Nb            4.8179687689       24.9992852751        5.6868412367
Nb           11.0318979364       24.9821717882        1.7902218592
Nb           11.0378034248       24.9757892307        5.6978118125
Nb            1.0098404509        4.5725386990        1.9176337326
Nb            1.0399993935        4.5701077429        5.7845737929
Nb            7.2030147216        4.5663554176        1.9206268238
Nb            7.2375301562        4.5570805028        5.7854197711
Nb            4.4585419135       10.2707503897        1.8979061286
Nb            4.4962092149       10.2452358759        5.8083940467
Nb           10.7063049053       10.2471080338        1.8287524048
Nb           10.7281493519       10.2468096770        5.6942475885
Nb            1.9970990359       19.4053307539        1.9082052705
Nb            2.0008520784       19.3936079398        5.8195911396
Nb            8.1705448702       19.4245497335        2.0381845633
Nb            8.1795947732       19.4330946460        5.9064650239
Nb            4.7332395562       21.2100595899        1.6872469697
Nb            4.7310589955       21.2090286410        5.5944482659
Nb           10.9518145585       21.1350451863        1.7145409865
Nb           10.9546842595       21.1302783600        5.6238379618
Nb            1.6630518056        8.1866175021        1.9122624006
Nb            1.6771305035        8.2027053591        5.7744810630
Nb            7.9139954465        8.1447751557        1.8951196547
Nb            7.9538541780        8.1253883182        5.8096427383
Nb            4.5503040450        6.4823898733        1.8000913291
Nb            4.5731487454        6.4675680791        5.7183499202
Nb           10.7697113338        6.4407179412        1.7588341113
Nb           10.7953459847        6.4236385802        5.6771016432
Nb            1.3336537728       22.8429384523        1.8060889372
Nb            1.3389336724       22.8394589863        5.7162220063
Nb            7.5658425377       22.8592796351        1.8098025919
Nb            7.5639765428       22.8557176298        5.7191263381
Nb            4.7426136677       17.3585206354        1.9365360489
Nb            4.7560190496       17.3536813942        5.7884469079
Nb           10.8438546937       17.2593887631        1.9061444678
Nb           10.8245292513       17.2390254857        5.8121729772
Nb            1.6837913826       11.9724287211        2.1369830158
Nb            1.7027252010       11.9700392589        6.0381767528
Nb            7.9002044762       11.9204411537        2.0616916483
Nb            7.9049472489       11.8994908663        5.9819443395
Nb            4.5145706889        2.5944993243        1.9375688931
Nb            4.5294898667        2.5924686077        5.7891516638
Nb           10.7188792067        2.5772451696        1.9550270067
Nb           10.7365169535        2.5670263245        5.8063394467
Nb            1.3866146615       26.6587652159        2.1328052184
Nb            1.3945274078       26.6487482614        6.0484980742
Nb            7.5877673486       26.6674169115        2.1563955277
Nb            7.6034976978       26.6449622977        6.0702014585
O             1.5544332503        1.1647231678        7.7631656721
O             1.4218285702        0.9865933280        3.8432790749
O             7.7204940198        1.1322818277        7.7645324443
O             7.6188627066        0.9409024124        3.8468320833
O             4.2145326911       28.5209991428        7.7526180603
O             4.2527061496       28.4850366545        3.8407118586
O            10.4828383520       28.5073292306        7.7527338327
O            10.5007234165       28.4976369379        3.8388322615
O             1.6080527570       15.9594180445        7.7617292569
O             1.6184947260       15.9066048297        3.8470100683
O             7.8025044512       15.9362698142        7.7673398405
O             7.9073705823       15.7211919731        3.8531276504
O             5.0548998616       13.8743191629        7.7674737733
O             4.9744952912       13.7813024319        3.8550001792
O            11.1939781492       13.7526600029        7.7694591859
O            11.2023718440       13.8021850486        3.8554691273
O             1.2402981124        4.6158275736        7.7986662555
O             1.1713020964        4.7019804800        3.7973208524
O             7.4521677130        4.6016798025        7.8038194925
O             7.3736294356        4.6955292171        3.7963049784
O             4.7739821180       24.8897860692        7.7424040478
O             4.7562853281       24.8905788126        3.8286359858
O            10.9681642413       24.8792756371        7.7501853200
O            10.9831714989       24.8641801058        3.8362297945
O             1.8708706173       19.3096477626        7.7605333021
O             1.8797943657       19.2863645481        3.8442282539
O             8.1212041716       19.2854879984        7.7598041292
O             8.1401834707       19.4116451970        3.8586201200
O             4.5675615492       10.2518636565        7.7727871063
O             4.5987306542       10.2925265932        3.8465976186
O            10.8030463663       10.3300142472        7.7826863827
O            10.7056091454       10.2287742339        3.8566135085
O             1.7959432611        8.0609925300        7.7520046462
O             1.7656185264        7.9448447878        3.8414742312
O             7.9295051915        8.0715165595        7.8029838083
O             7.9276974593        8.0666380768        3.8130642672
O             4.5491172194       21.4641940360        7.7096112630
O             4.5398751320       21.5101238212        3.7972341793
O            10.8054521382       21.3990205523        7.7245784439
O            10.7497363916       21.4396649131        3.8116423241
O             1.4614327325       22.8282870068        7.7449611486
O             1.4628383272       22.8194322415        3.8311191435
O             7.6684709865       22.8565768866        7.7520222877
O             7.6827521859       22.7908324210        3.8391565785
O             4.4041509867        6.3343660567        7.7383422121
O             4.4284698594        6.3541565625        3.8258228738
O            10.6033239640        6.2765204114        7.7318361735
O            10.6317308084        6.3385051862        3.8171766151
O             1.4465761269       11.5975518321       -0.0084693736
O             1.7105988500       12.0258159936        3.9283893162
O             7.6911586929       11.6285222450       -0.0278065460
O             7.7062483272       11.6541946708        3.8789420496
O             4.7186396575       17.1015420482        7.7725035785
O             4.5833868408       17.1000201500        3.8544048818
O            10.8978534376       17.1467838419        7.8114355292
O            10.9324429229       17.1383264657        3.8144766627
O             1.4349406372       26.6158207942        0.0071726872
O             1.3907425369       26.7229780564        3.9178007394
O             7.6536750192       26.5726300299        0.0237985044
O             7.5700835906       26.7758377997        3.9353009136
O             4.6010533582        2.3165206995        7.7675473187
O             4.6964858786        2.2988372814        3.8450503370
O            10.8247601993        2.3101556410        7.7746928797
O            10.9215690038        2.2786765049        3.8540218999
O             0.3760378326        2.6247881929        1.8949980710
O             0.3877737127        2.6083961423        5.8040990963
O             6.5769103096        2.6191555166        1.9044817526
O             6.5829370064        2.5984053060        5.7948916597
O             5.6403557456       26.9666823306        1.8451410385
O             5.6426283909       26.9580790587        5.8585634917
O            11.8518899372       26.9304762728        1.8644396037
O            11.8560511160       26.9270570824        5.8312830499
O             2.7482133391       17.4918232162        1.8742970455
O             2.7678163653       17.4957691872        5.8404041625
O             8.8549252606       17.4853168500        1.9572555878
O             8.8402964710       17.4869081223        5.7365462240
O             3.5819915098       12.3248377727        1.8045254006
O             3.5883188944       12.3613168296        5.9549427947
O             9.7695537201       12.3435708089        1.9082363724
O             9.7731052990       12.3408378853        5.8129671248
O             0.2523744714        6.6122961621        1.8456468028
O             0.2522727889        6.6457488483        5.8216648992
O             6.4619045753        6.6209311647        1.8673195014
O             6.4674733175        6.6611597180        5.8251584174
O             5.5404567279       23.0306616314        1.8771244244
O             5.5417934607       23.0303268672        5.8218897698
O            11.7312610215       23.0017538441        1.8805600868
O            11.7395499292       22.9957537281        5.8171869000
O             2.7115974830       21.3023100597        1.8901956959
O             2.7119270300       21.3002682077        5.8136526960
O             8.9206196124       21.2968398561        1.8668968467
O             8.9281768025       21.3053090376        5.8609878851
O             3.8558725179        8.2735265813        1.8848575140
O             3.8560971303        8.2577028058        5.7923108040
O            10.0752903340        8.2410418579        1.8767078593
O            10.0844574067        8.2238684481        5.8312276382
O             2.4160773315       10.1049710352        2.0094925768
O             2.4391301515       10.1138408961        5.7134931953
O             8.6829440263       10.0783003681        1.8818342950
O             8.7009829008       10.0771456385        5.8060610224
O             4.1732569915       19.3356003190        1.9023259694
O             4.1767245720       19.3371858556        5.7613008334
O            10.3727465157       19.2832378261        1.9068060983
O            10.3616942085       19.2904175510        5.7988715400
O             0.7232135814       24.8185891911        1.9069969602
O             0.7292915052       24.8157357549        5.7638139844
O             6.9242862561       24.8321851629        1.9498176465
O             6.9315163239       24.8306482650        5.7268911255
O             5.1394812815        4.5075931663        1.8959611098
O             5.1489611241        4.4992841846        5.7854074286
O            11.3478577570        4.4911508020        1.9234069624
O            11.3554643396        4.4777868327        5.7815520665
O             1.0591422543       13.8092557139        1.8025580511
O             1.0744975022       13.8224507891        5.9328734483
O             7.2915614523       13.7820171754        1.8504805205
O             7.2896021450       13.7766996586        5.8583189795
O             5.8209184872       15.6302495777        1.9683831493
O             5.8362501248       15.6352862910        5.7437260967
O            12.0454928894       15.6149005743        1.8985740870
O            12.0370099890       15.6132353728        5.8054453434
O             2.0554281719       28.5256139054        1.8371541998
O             2.0637446791       28.5269730951        5.8499610942
O             8.2580233061       28.5198501817        1.8196875859
O             8.2645794050       28.5193143542        5.8876115711
O             3.4930641137        0.8260514526        1.9425876734
O             3.4998482853        0.8261585820        5.7565326083
O             9.7259196178        0.8126851723        1.9294760806
O             9.7309557839        0.8073368892        5.7658327380
O             2.7585941677        3.3179415793        1.8534962181
O             2.7764596207        3.3098714006        5.8501722280
O             8.9600809681        3.2926767964        1.8628759674
O             8.9757501104        3.2714795619        5.8583901571
O             3.3753228694       26.4561060050        1.9174013149
O             3.3770084476       26.4534947678        5.7781493382
O             9.5739446185       26.4387283204        1.9541104672
O             9.5778897036       26.4382166964        5.7717812930
O             0.3825681111       17.9963319849        1.8898972249
O             0.4222811346       17.9608889882        5.8027395297
O             6.5148513592       18.1158894456        1.8535745637
O             6.5027743444       18.1362655888        5.8903715148
O             5.8615015185       11.8130956279        1.8906144297
O             5.8640165206       11.8215385126        5.7897027837
O            12.0849805670       11.7640427066        2.0195022929
O            12.1003376366       11.7762331824        5.7308251885
O             2.5500222445        6.0574544187        1.8813338380
O             2.5530910870        6.0346588816        5.7912649579
O             8.7575227026        6.0445967893        1.8875822534
O             8.7689772443        5.9983263932        5.7830309058
O             3.1376832164       23.8288565517        1.8503795529
O             3.1407338028       23.8258612361        5.7687576046
O             9.3381684856       23.8254875670        1.8676970437
O             9.3451612471       23.8253057574        5.7726243478
O             0.4182906491       20.7704320423        1.8713259953
O             0.4163360976       20.7535691250        5.7417134106
O             6.6198102725       20.7868570785        1.8484938753
O             6.6284776846       20.7997298262        5.7650428993
O             6.2762436992        9.2796015519        1.9044431655
O             6.2627408057        9.3049456722        5.8205948219
O            12.4636725644        9.2088096863        1.7920377620
O            12.4743810107        9.2336926661        5.9105670315
O            12.1346449029        0.0862941402        1.8636060236
O            12.1360675549        0.0857435987        5.8463893595
O             5.8762354992        0.0960641546        1.8585599321
O             5.8811796434        0.0835452208        5.8318652354
O             3.4407491036       15.0396010401        1.8792490934
O             3.4546947399       15.0672217830        5.8102540218
O             9.7101566505       15.1227838551        1.8734600579
O             9.7008123032       15.0981614162        5.8412756697
Li           11.8539807580        0.4243371214        3.8537545187
Li           11.8033541748        0.4818085658        7.7661783684
Li            5.6464372670        0.4304425379        3.8429240945
Li            5.6177748559        0.4992435338        7.7551310207
Li            3.4269759912       23.3400222417        3.7759217303
Li            3.4311356415       23.3401235314        7.6925521651
Li            9.6810772475       23.2700355791        3.7857549764
Li            9.6733971205       23.2870042820        7.6946507405
Li            3.6139900846       15.2619738654        3.8472401556
Li            3.6711699125       15.3219882774        7.7527935639
Li            9.8670498054       15.2323106854        3.8493102499
Li            9.8706395337       15.2487267672        7.7733305916
Li            2.5023739590        6.1094169260        3.8249683446
Li            2.4522210912        6.1617190492        7.7465271283
Li            8.6839524278        6.1264947521        3.8207713721
Li            8.6493589539        6.1308935048        7.7476901202
Li            6.5537461892        9.7746463537        7.7850597747
Li            6.7896509952       17.7818481542        7.7824218517
Li            0.3622328506        9.8648189130        7.7666558243
Li            2.4775192901        3.0039341680        7.7633888646
Li           12.9039466843       17.8446495866        7.7728334567
Li            8.6627624435        2.9789740593        7.7723707517
Li           12.9004817495       17.8391896591        3.8572948401
Li            6.5532305620        9.7737282539        3.8729355179
