# Supplementary material for: Li iontronics in single-crystalline T-Nb2O5 thin films with vertical ionic transport channels
Source: Nat Mater. 2023 Jul 27;22(9):1128–35. doi: 10.1038/s41563-023-01612-2 (PMC10465368; doi:10.1038/s41563-023-01612-2)
Supplement: Supplementary file 3 — Structural data for calculations. [file 41563_2023_1612_MOESM3_ESM.zip › Nb2O5_Structure_for_Calculations/Super Cell 22 _Li_x/Li0.27_T-Nb2O5.xsf]

PRIMVEC
       12.4157185662        -0.0133169848         0.0119199525
       -0.0355110643        29.5505945899        -0.0137492668
        0.0074642862        -0.0040064524         7.8247749246
PRIMCOORD 1
257 1
Nb            4.1387196654       28.3848926178        1.8096335287
Nb            4.1464594964       28.3809126043        5.7311351336
Nb           10.3344504052       28.3475014849        1.8629167115
Nb           10.3426657370       28.3451370888        5.7836500390
Nb            1.4749131869        0.9022927850        1.8781048391
Nb            1.4799017576        0.9017349707        5.7628223997
Nb            7.7078108989        0.9123266031        1.9119469252
Nb            7.7140003628        0.9118018735        5.7889324553
Nb            5.1246914361       13.6744661764        1.8709352785
Nb            5.1221148549       13.6746898841        5.7887859652
Nb           11.3705153999       13.6927762174        1.8460121753
Nb           11.3650071029       13.6866524488        5.7618115553
Nb            1.6239734038       15.8398811157        1.8809246962
Nb            1.6167282960       15.8520060955        5.7986189339
Nb            7.7797333286       15.7864704054        1.9112907483
Nb            7.7892647936       15.7703377931        5.7794527466
Nb            4.8024843284       25.0024512459        1.7777097826
Nb            4.8096296516       24.9982369104        5.6864676735
Nb           11.0164833271       24.9738058148        1.7880350085
Nb           11.0238539182       24.9686741425        5.6962797352
Nb            1.0096675429        4.5655752304        1.9246805643
Nb            1.0296439980        4.5609527590        5.7895326671
Nb            7.2192672822        4.5536327076        1.9288141315
Nb            7.2404051540        4.5482753569        5.7930821349
Nb            4.4806024912       10.2527266215        1.8993983743
Nb            4.4881553797       10.2434043292        5.8125057878
Nb           10.7032473273       10.2437111738        1.9056905636
Nb           10.7038150230       10.2415368868        5.8178826066
Nb            1.9972946725       19.4029479240        1.9025368185
Nb            2.0025745570       19.3848039308        5.8150119331
Nb            8.1744895517       19.4298837501        2.0290354140
Nb            8.1856358905       19.4369766358        5.8950284192
Nb            4.7274206004       21.2232484938        1.6870932992
Nb            4.7250941600       21.2239428499        5.5928772186
Nb           10.9512386497       21.1213099555        1.7054645860
Nb           10.9562785024       21.1200130268        5.6139777560
Nb            1.7200657748        8.1323267832        1.8954974590
Nb            1.7223384847        8.1352279525        5.8092109165
Nb            7.9252909792        8.1449122979        1.8994883431
Nb            7.9331664323        8.1384934492        5.8106641491
Nb            4.5749040024        6.4435700259        1.7965753633
Nb            4.5871447306        6.4357524285        5.7142641147
Nb           10.7672182689        6.4357405398        1.7926011015
Nb           10.7819200570        6.4271279800        5.7114702542
Nb            1.3221071805       22.8349480843        1.8070949736
Nb            1.3303640808       22.8288934526        5.7158884215
Nb            7.5592520995       22.8565832767        1.8060166247
Nb            7.5600025684       22.8533990785        5.7171722497
Nb            4.7599723463       17.3862539774        1.9272738589
Nb            4.7763414517       17.3835299998        5.7795593164
Nb           10.8453787523       17.2442828227        1.9014359429
Nb           10.8275038016       17.2297072581        5.8060673696
Nb            1.6810691590       11.9322368437        2.0537346491
Nb            1.6840243809       11.9363044203        5.9673304007
Nb            7.9074130175       11.9361191461        2.0468771936
Nb            7.9040396951       11.9219346603        5.9724784495
Nb            4.5159508703        2.5712609920        1.9426141793
Nb            4.5260006129        2.5701883137        5.7947613877
Nb           10.7236916699        2.5669813959        1.9498875098
Nb           10.7337315254        2.5615778496        5.8004933547
Nb            1.3685157758       26.6471589620        2.1367473957
Nb            1.3802892822       26.6324133214        6.0524761000
Nb            7.5743699889       26.6619526629        2.1585710461
Nb            7.5878451285       26.6443953550        6.0714118572
O             1.5361251325        1.1530753292        7.7672262212
O             1.4005936169        0.9565067933        3.8462883792
O             7.7126898655        1.1197382335        7.7682829572
O             7.6087525221        0.9332433401        3.8512802843
O             4.2051878111       28.5138609070        7.7564188213
O             4.2313852308       28.4864062706        3.8447370088
O            10.4578158797       28.5050419062        7.7551395077
O            10.4828039496       28.4907150055        3.8411849537
O             1.5900718500       15.9533514574        7.7577281760
O             1.6076514077       15.9800144718        3.8431012367
O             7.8137825866       15.9584260435        7.7589023652
O             7.9009387876       15.7272109880        3.8456869523
O             5.0172136789       13.8551111918        7.7561290718
O             5.0124883468       13.8201019342        3.8431991706
O            11.2386556930       13.7916116017        7.7657904797
O            11.2130204822       13.7948268602        3.8514909692
O             1.2447579269        4.6064743070        7.8041772260
O             1.1832604075        4.6964175716        3.8038131997
O             7.4509319437        4.5946671617        7.8086039610
O             7.3802758682        4.6907383322        3.8072884790
O             4.7583016529       24.9014322940        7.7419616381
O             4.7519748022       24.8891880351        3.8285794246
O            10.9690883896       24.8695656081        7.7481762006
O            10.9726901412       24.8644208859        3.8343156641
O             1.8724887966       19.3064503559        7.7557069363
O             1.8845319033       19.2772398241        3.8386123351
O             8.1303829616       19.3010914635        7.7545086026
O             8.1521784362       19.4280401791        3.8527626067
O             4.6039640227       10.2748399369        7.7678198120
O             4.5977279491       10.2786636793        3.8511217856
O            10.7931886821       10.2593678977        7.7735327558
O            10.8014354004       10.2483326254        3.8584012094
O             1.7557279161        8.0742105182        7.7639630418
O             1.7370602749        8.0681570672        3.8490695005
O             7.9696781434        8.0868230259        7.7805471219
O             7.9606666116        8.0656022386        3.8411659190
O             4.5459616326       21.4659225350        7.7082494137
O             4.5299611443       21.5265470162        3.7961443959
O            10.8065405294       21.3892812968        7.7171458471
O            10.7512304111       21.4265918732        3.8035716377
O             1.4513333769       22.8324123555        7.7434840882
O             1.4569833655       22.8134731915        3.8293360662
O             7.6675412706       22.8594356047        7.7487508199
O             7.6781872110       22.8047410932        3.8358732052
O             4.3996070794        6.2824762600        7.7430543936
O             4.4230554537        6.3259657314        3.8285516753
O            10.6091113068        6.2757266178        7.7437862511
O            10.6337757292        6.3337923017        3.8310261774
O             1.4812692421       11.6364563410       -0.0364076797
O             1.4986818128       11.6480046679        3.8774876925
O             7.6876728395       11.6189041127       -0.0312550310
O             7.6995802382       11.6941820083        3.8766038724
O             4.7295724916       17.1355322830        7.7639729327
O             4.5903925924       17.1154176257        3.8469951209
O            10.9051046413       17.1372446578        7.8069594469
O            10.9395587632       17.1243335935        3.8105512229
O             1.4268081843       26.5889748358        0.0105666735
O             1.3717009216       26.7272937881        3.9208975128
O             7.6253337409       26.5966845469        0.0259266750
O             7.5622964587       26.7654420133        3.9377347812
O             4.6032009584        2.2966701577        7.7727022477
O             4.6955139024        2.2771638316        3.8513855192
O            10.8267888311        2.3051897268        7.7780384268
O            10.9197700501        2.2736564866        3.8563199783
O             0.3848540374        2.6183590683        1.9068612283
O             0.3865659259        2.5960750880        5.8038626352
O             6.5814492333        2.6119274680        1.9098898488
O             6.5829705895        2.5934727907        5.8011045363
O             5.6252461817       26.9694865175        1.8589806495
O             5.6274816674       26.9599037651        5.8500589075
O            11.8380726875       26.9279413310        1.8618907722
O            11.8428857462       26.9207175644        5.8389047840
O             2.7566895032       17.4940413959        1.8523590221
O             2.7782864697       17.4883361024        5.8504263594
O             8.8554305951       17.4879645448        1.9579845041
O             8.8427291331       17.4885839160        5.7274845060
O             3.5480349842       12.3392686715        1.9043287310
O             3.5493234441       12.3427607842        5.8410886174
O             9.7555685124       12.3997046663        1.9092551801
O             9.7541464167       12.3909150454        5.8426071959
O             0.2536869837        6.6190223872        1.8589497048
O             0.2470318082        6.6495173155        5.8267796085
O             6.4695068189        6.6157333246        1.8627574692
O             6.4622849525        6.6428137309        5.8335605501
O             5.5339927900       23.0386571650        1.8720477067
O             5.5380990732       23.0369501855        5.8278325845
O            11.7215594836       22.9917005464        1.8786149766
O            11.7311288379       22.9874299276        5.8106474199
O             2.7056200271       21.3038892864        1.8851838081
O             2.7062334041       21.2973382919        5.8158761437
O             8.9259650336       21.3046744025        1.8613391345
O             8.9329231645       21.3124390074        5.8528255300
O             3.8859257331        8.2398162010        1.8894754064
O             3.8815441281        8.2307092731        5.8172998013
O            10.0824061818        8.2322076616        1.8835465978
O            10.0772937895        8.2221879213        5.8289232598
O             2.4651729103       10.0729042562        1.8898225066
O             2.4700138276       10.0744412880        5.7908070897
O             8.6879776159       10.0922086141        1.9110738713
O             8.6934084085       10.0918031414        5.7772996952
O             4.1711732116       19.3503623118        1.9058831480
O             4.1742810255       19.3493066703        5.7485114010
O            10.3783238089       19.2743004416        1.8990636096
O            10.3673755774       19.2837494892        5.7926650980
O             0.7108691216       24.8099244688        1.9171438705
O             0.7204381037       24.8065282139        5.7527023163
O             6.9171768697       24.8330891654        1.9368210220
O             6.9255796277       24.8314674441        5.7348856861
O             5.1530092276        4.4877840305        1.9150993646
O             5.1523025769        4.4796034308        5.7854284427
O            11.3580737826        4.4808872081        1.9264862995
O            11.3615355946        4.4714549539        5.7839361918
O             1.0978445751       13.7998516104        1.8988629926
O             1.0956455610       13.8033698200        5.8018661534
O             7.2998468841       13.7977583639        1.8357450129
O             7.2941143422       13.7910949385        5.8748310748
O             5.8187875433       15.6544591517        1.9336789976
O             5.8263380321       15.6536739973        5.7531293181
O            12.0703160554       15.6068430984        1.9008986742
O            12.0575651521       15.6074785496        5.8101148763
O             2.0370361072       28.5141760521        1.8257194040
O             2.0490770234       28.5145786507        5.8644979215
O             8.2419815422       28.5167549223        1.8305906038
O             8.2487896096       28.5170490700        5.8777622511
O             3.4710788198        0.8193908787        1.9489320600
O             3.4758445497        0.8208098835        5.7617912892
O             9.7136053304        0.8102722007        1.9342722644
O             9.7203094779        0.8062061635        5.7701446329
O             2.7765162822        3.3282350333        1.8536486850
O             2.7863405851        3.3198181869        5.8604408058
O             8.9676339953        3.2928559071        1.8645308443
O             8.9790482263        3.2787326369        5.8632418122
O             3.3609672654       26.4547202069        1.9280556039
O             3.3629761217       26.4487932135        5.7742102505
O             9.5591365301       26.4355624854        1.9456080768
O             9.5633799442       26.4346359564        5.7829070039
O             0.3865950173       17.9903967890        1.8832401995
O             0.4281473938       17.9580957676        5.8005282003
O             6.5210920348       18.1520534670        1.8498902917
O             6.5150784617       18.1664890546        5.8783923406
O             5.8571184852       11.8098724233        1.8917783353
O             5.8563825760       11.8091798912        5.7954384892
O            12.0603489632       11.8060431377        1.8978286279
O            12.0599602752       11.8075598305        5.7991393500
O             2.5464616275        6.0657764437        1.8935789704
O             2.5408569818        6.0506584172        5.7908598964
O             8.7606448326        6.0355371988        1.8959246444
O             8.7588786796        6.0110568317        5.7943128100
O             3.1299065403       23.8299901074        1.8497688615
O             3.1355818989       23.8211650100        5.7665401872
O             9.3337888314       23.8296249420        1.8650917957
O             9.3414434277       23.8282633917        5.7719225582
O             0.4208156435       20.7673127743        1.8662232210
O             0.4192300260       20.7495365757        5.7357580498
O             6.6217983901       20.8083824585        1.8516182963
O             6.6281409165       20.8146071068        5.7569527198
O             6.2946454559        9.2647572750        1.9077025068
O             6.2954060172        9.2746665027        5.8147979968
O            12.4966668101        9.2544052604        1.9078189464
O            12.4998241449        9.2634900738        5.8273616346
O            12.1101153938        0.0843789135        1.8634602941
O            12.1160645922        0.0720178872        5.8512219123
O             5.8528220299        0.1036558569        1.8646416268
O             5.8573808149        0.0914991290        5.8348161282
O             3.4323317217       15.0445974698        1.8847270495
O             3.4330410615       15.0468507950        5.8006836886
O             9.7384867605       15.1459182290        1.8658765491
O             9.7230638162       15.1137783740        5.8279411620
Li           11.8342338139        0.4115892861        3.8551199423
Li           11.7780546936        0.4742969949        7.7671204151
Li            5.6387827649        0.4154043364        3.8478302245
Li            5.6127017025        0.4821576508        7.7592340357
Li            3.4109732247       23.3510895513        3.7774642462
Li            3.4105644709       23.3576784022        7.6932343077
Li            9.6807772539       23.2595291632        3.7801894183
Li            9.6811765405       23.2645143417        7.6893812573
Li            3.6635493601       15.2894861697        3.8469661040
Li            3.7009255748       15.3349267410        7.7507462071
Li            9.8648773158       15.2359365351        3.8397077015
Li            9.8760183892       15.2668436776        7.7607849764
Li            2.4935132896        6.1192567120        3.8303796375
Li            2.4591682210        6.1270136590        7.7533075716
Li            8.6885066434        6.1245683915        3.8327823018
Li            8.6550396197        6.1272747381        7.7569076768
Li            6.5906651181        9.8118535867        7.7864268158
Li            6.8046163674       17.7992864226        7.7764525643
Li            0.3699392909        9.8172078731        7.7806380406
Li            2.4741540651        2.9865194795        7.7685886060
Li           12.9028417357       17.8335988102        7.7681998001
Li            8.6669162154        2.9657281838        7.7761956654
Li           12.9062476673       17.8241573346        3.8517149194
Li            6.5882675006        9.8337361824        3.8741295989
Li            0.3682878686        9.8121828122        3.8709033036
