# Supplementary material for: Li iontronics in single-crystalline T-Nb2O5 thin films with vertical ionic transport channels
Source: Nat Mater. 2023 Jul 27;22(9):1128–35. doi: 10.1038/s41563-023-01612-2 (PMC10465368; doi:10.1038/s41563-023-01612-2)
Supplement: Supplementary file 3 — Structural data for calculations. [file 41563_2023_1612_MOESM3_ESM.zip › Nb2O5_Structure_for_Calculations/Super Cell 22 _Li_x/T-Nb2O5.xsf]

PRIMVEC
       12.4157185662        -0.0133169848         0.0119199525
       -0.0355110643        29.5505945899        -0.0137492668
        0.0074642862        -0.0040064524         7.8247749246
PRIMCOORD 1
248 1
Nb       4.246173046  28.403216793   1.753009210
Nb       4.250000277  28.400827398   5.721998594
Nb      10.463186171  28.415065742   1.760839413
Nb      10.467902742  28.411608468   5.728630442
Nb       1.502424746   0.940732205   1.811419141
Nb       1.511586575   0.949578496   5.745252388
Nb       7.692209382   0.907385668   1.815424293
Nb       7.700708435   0.917531408   5.757235839
Nb       5.084400584  13.697922895   1.765850648
Nb       5.090956790  13.695278767   5.731706709
Nb      11.290500832  13.686253956   1.766471994
Nb      11.293455991  13.681177866   5.733923540
Nb       1.618256792  15.797953494   1.802263904
Nb       1.621727104  15.800189281   5.737465262
Nb       7.834868386  15.768596373   1.798897106
Nb       7.842100763  15.762715255   5.744035544
Nb       4.823933088  24.967677156   1.787443460
Nb       4.834009445  24.963240534   5.703092704
Nb      11.031592482  24.965355128   1.796083299
Nb      11.038481464  24.956187847   5.711459069
Nb       0.999206080   4.562382802   1.829549832
Nb       1.011391679   4.556061327   5.741091630
Nb       7.198970630   4.587347356   1.893122977
Nb       7.206932793   4.587579502   5.804686191
Nb       4.447253452  10.280041221   1.884499778
Nb       4.453213751  10.274688737   5.742036612
Nb      10.624826294  10.290299893   2.060791019
Nb      10.618550422  10.292800468   5.917503054
Nb       1.994831905  19.405770921   1.779999180
Nb       1.992606586  19.393687651   5.644200001
Nb       8.200866514  19.391639395   1.786769952
Nb       8.197707827  19.384923473   5.649516385
Nb       4.732239639  21.255489732   1.678947640
Nb       4.735300472  21.248375002   5.632094557
Nb      10.940885993  21.251959121   1.688757724
Nb      10.947540745  21.242630517   5.640728889
Nb       1.630486865   8.204055468   1.846125314
Nb       1.634955255   8.207410689   5.737832118
Nb       7.855420367   8.151241733   1.893803782
Nb       7.863344391   8.146883999   5.800746174
Nb       4.478016335   6.465242716   1.781114147
Nb       4.485183835   6.460040326   5.720657032
Nb      10.726769805   6.476915126   1.736127014
Nb      10.740048918   6.473386341   5.688121509
Nb       1.440245817  22.829128676   1.811536147
Nb       1.450770854  22.827780191   5.722731413
Nb       7.649737487  22.816861942   1.818442925
Nb       7.655212743  22.811616484   5.729884265
Nb       4.714251927  17.334392713   1.785981011
Nb       4.728855366  17.346138588   5.675394490
Nb      10.918445407  17.334343600   1.784999707
Nb      10.930984077  17.342010949   5.672218739
Nb       1.663479085  12.019716224   2.173920498
Nb       1.678632676  12.027080737   6.078770169
Nb       7.866925886  11.983299042   2.168924131
Nb       7.862859673  11.965880057   6.082423261
Nb       4.513775391   2.590221507   2.062263892
Nb       4.541410646   2.574720463   5.951192550
Nb      10.699885890   2.597974995   2.055524935
Nb      10.727065766   2.581769270   5.939739429
Nb       1.450633688  26.724491930   2.158228597
Nb       1.458846805  26.748748625   6.021174603
Nb       7.665197781  26.706715588   2.163024924
Nb       7.675200062  26.730648019   6.025920557
O        1.549575012   1.090831706   7.762082601
O        1.505987044   1.060018549   3.857244899
O        7.744780032   1.063546723   7.765306705
O        7.704083755   1.037054832   3.861382072
O        4.328546919  28.493902506   7.759331370
O        4.340979978  28.514981013   3.861535305
O       10.535559056  28.502217857   7.766944119
O       10.547518490  28.524288414   3.868834542
O        1.578390958  15.880472343   7.769258312
O        1.617853149  15.871512733   3.859263358
O        7.801852646  15.893514047   7.770465332
O        7.830485636  15.814452616   3.860701934
O        4.988691843  13.780188340   7.778433733
O        4.989825918  13.813424855   3.876783190
O       11.224110801  13.782312079   7.782904946
O       11.171505002  13.775613196   3.881513505
O        1.124192014   4.590851438   7.769338028
O        1.115514448   4.640565700   3.858895819
O        7.341567534   4.623165785   7.766949600
O        7.324299601   4.641838333   3.857061364
O        4.877534238  24.920765758   7.753851027
O        4.824424554  24.904935012   3.843612148
O       11.085569695  24.916851433   7.762195285
O       11.036578259  24.899604106   3.851000473
O        1.970071378  19.356027055   7.750482729
O        1.998206948  19.370017408   3.824878467
O        8.188231612  19.334289615   7.756012669
O        8.208040738  19.369718127   3.829810452
O        4.509462406  10.196094426   7.778758625
O        4.430230670  10.263037072   3.866398152
O       10.655338176  10.227741262   7.775451820
O       10.669326910  10.268457946   3.883923536
O        1.711263933   7.986128576   7.772465294
O        1.727691139   7.940349421   3.861782121
O        7.853869568   7.976059403   7.762522636
O        7.951181717   7.908743568   3.855709428
O        4.567034934  21.497932246   7.729993163
O        4.547641372  21.528413899   3.828100300
O       10.780909016  21.489178582   7.738241765
O       10.752370345  21.525961544   3.836191486
O        1.472741010  22.875593358   7.758001303
O        1.503751989  22.852073971   3.844132873
O        7.681566690  22.869700473   7.763826220
O        7.714502465  22.838085829   3.851668249
O        4.510961326   6.527376388   7.754277854
O        4.411967721   6.375082153   3.840774095
O       10.681893711   6.414389919   7.744443741
O       10.656734662   6.412333597   3.840422186
O        1.645829282  11.989064489   0.035935569
O        1.649735433  11.942571587   3.955288296
O        7.800109939  11.829825284   0.034139884
O        7.888881603  12.021435077   3.951415182
O        4.640271687  17.138605803   7.767072197
O        4.580270740  17.101141691   3.849534546
O       10.837000327  17.137067104   7.769059046
O       10.789055605  17.089684552   3.850450824
O        1.445727900  26.688586989   0.011514577
O        1.452837555  26.717386351   3.958971148
O        7.656282230  26.669003312   0.016408807
O        7.662847800  26.703287079   3.963489078
O        4.629459367   2.373857166   7.777911161
O        4.680049073   2.346738830   3.876851296
O       10.817640627   2.388118188   7.779047910
O       10.862580295   2.343895828   3.879229619
O        0.312410471   2.631401490   1.899941414
O        0.319968239   2.628965266   5.808657905
O        6.544310734   2.628674338   1.899835969
O        6.549572066   2.626787104   5.811183889
O        5.701078387  26.945470383   1.903956743
O        5.705069277  26.947413153   5.818805339
O       11.909060764  26.950177629   1.909875112
O       11.911973152  26.950947746   5.825766546
O        2.721041241  17.494666025   1.924161321
O        2.726100364  17.488164106   5.848813818
O        8.925363495  17.477152530   1.941112124
O        8.924719937  17.469542161   5.828891861
O        3.610925096  12.266308122   1.921390157
O        3.620547457  12.263552516   5.838017704
O        9.814379693  12.244504289   1.908038802
O        9.819158632  12.247820923   5.899216391
O        0.305703001   6.554477965   1.900528741
O        0.306797421   6.554436819   5.815822836
O        6.468234470   6.533843970   1.929413691
O        6.470292100   6.536085780   5.781074045
O        5.613990802  23.036118092   1.911192164
O        5.616974625  23.036515699   5.817813128
O       11.822574302  23.032137194   1.915886818
O       11.829751089  23.028861567   5.825075165
O        2.710008877  21.273248368   1.916202127
O        2.711441741  21.272679892   5.820765990
O        8.918126319  21.260289055   1.916639106
O        8.923501298  21.260354184   5.833271130
O        3.745653876   8.280455460   1.936110229
O        3.758747064   8.275901610   5.778204023
O        9.988855368   8.281056108   1.894616168
O        9.995364095   8.274130247   5.835205394
O        2.342726757  10.122837745   1.886565529
O        2.346301651  10.116359870   5.847155768
O        8.548737322  10.092099537   1.997982123
O        8.568805077  10.094421722   5.775393044
O        4.193486385  19.329137218   1.826800789
O        4.197365246  19.331210862   5.746666542
O       10.404225205  19.320693856   1.837600817
O       10.410098393  19.318432774   5.750546939
O        0.795201850  24.856127754   1.864410275
O        0.804416105  24.863990005   5.827600681
O        7.005128011  24.841643757   1.870805845
O        7.015774175  24.849324838   5.829095953
O        5.099926202   4.506524816   1.873941883
O        5.105903299   4.508291726   5.850801836
O       11.324779299   4.520039113   1.903351669
O       11.329822566   4.517215127   5.814212203
O        0.981165684  13.833528426   1.927336531
O        0.979076025  13.826902667   5.796821067
O        7.190242754  13.803437330   1.848914199
O        7.188310566  13.801395675   5.883010032
O        5.786441815  15.652093303   1.934080079
O        5.791550573  15.651162581   5.829424726
O       11.981622476  15.648614208   1.939119172
O       11.983375852  15.640891334   5.838947164
O        2.140691691  28.549905336   1.896010740
O        2.144345819  28.551138305   5.810036033
O        8.354144324  28.530733146   1.896355020
O        8.358218331  28.533118830   5.814360790
O        3.589788150   0.832780116   1.891127202
O        3.589756757   0.825375298   5.792479086
O        9.772311662   0.842869289   1.899727775
O        9.774731798   0.835691792   5.804449103
O        2.638470888   3.189689774   1.884246874
O        2.647926581   3.186801429   5.852275186
O        8.878020604   3.288585421   1.890710206
O        8.884537170   3.280903369   5.864167407
O        3.416085580  26.454690832   1.900785532
O        3.419585532  26.456302928   5.811955412
O        9.631057049  26.450283792   1.910442505
O        9.633869528  26.451895888   5.818205013
O        0.361794387  18.065899680   1.811911027
O        0.364660799  18.054602969   5.786808470
O        6.560604385  18.073935352   1.823081754
O        6.556149524  18.081099017   5.793530642
O        5.877245458  11.727588302   1.955144745
O        5.884781181  11.728125256   5.778235752
O       12.098883128  11.725702809   1.906383823
O       12.097967511  11.722391982   5.844604709
O        2.622289625   5.851577857   1.887183038
O        2.628225703   5.850812900   5.789714753
O        8.789932446   5.978072685   1.905541841
O        8.797997424   5.971064291   5.777098854
O        3.197397641  23.818527844   1.892841846
O        3.200318214  23.817179210   5.751638706
O        9.406527115  23.808677008   1.902176737
O        9.413314059  23.807831675   5.759050188
O        0.413483368  20.760034067   1.842763042
O        0.407176220  20.751240171   5.751838370
O        6.623596168  20.754491625   1.839498067
O        6.620791528  20.759865713   5.761860261
O        6.178908548   9.126740037   1.824103017
O        6.190445404   9.133159094   5.863718798
O       12.386671013   9.148396763   1.866010853
O       12.383018281   9.151165405   5.851796563
O       12.216623885   0.077827353   1.932225302
O       12.218217311   0.075095135   5.786181064
O        6.009790583   0.059109328   1.926844334
O        6.010925193   0.059279713   5.780607347
O        3.369810716  14.993881092   1.908858679
O        3.369569784  14.983453657   5.762940152
O        9.575939673  14.958868357   1.904063937
O        9.578941877  14.949655623   5.770052621
Li      11.912247002   0.513367775   3.853406453
Li       5.704408125   0.488107436   3.848873553
Li       2.621898769   3.181087127   7.774540742
Li       3.478908637  23.357819969   3.792243528
Li       0.789912323  24.828993085   7.737936263
Li       9.688389783  23.350634391   3.802326479
Li       6.999856331  24.811898197   7.744090275
Li       3.606845511  15.286946855   3.820742720
Li       0.380158994  18.041269335   7.716221601
Li       9.811114406  15.260723371   3.817417205
Li       6.576564185  18.063908465   7.720964069
Li       2.455827020   6.083844498   3.820723758
Li      -0.044235444   9.170662116   7.748808701
Li       8.701897094   6.049927297   3.830338861
Li       8.868157702   3.272770056   7.767719820
Li       5.924724031   8.790186702   7.753032734
