# Supplementary material for: Li iontronics in single-crystalline T-Nb2O5 thin films with vertical ionic transport channels
Source: Nat Mater. 2023 Jul 27;22(9):1128–35. doi: 10.1038/s41563-023-01612-2 (PMC10465368; doi:10.1038/s41563-023-01612-2)
Supplement: Supplementary file 3 — Structural data for calculations. [file 41563_2023_1612_MOESM3_ESM.zip › Nb2O5_Structure_for_Calculations/Super Cell 33 _ Li_x/Li0.04_T_Nb2O5.xsf]

CRYSTAL
PRIMVEC
    6.2025919240    0.0000000000      0.0000000000
   -0.0105568110    29.65591934500    0.0000000000
    0.0448757530    0.0059668930      11.75686413100
PRIMCOORD
187 1
Nb    4.1270407910    28.47671447500    1.7966575110
Nb    4.1420804690    28.47463321500    5.7160545330
Nb    4.1585191900    28.47926957800    9.6339580030
Nb    1.4552430440    0.9144343800      1.7937635300
Nb    1.4694901300    0.9124138040      5.7129203090
Nb    1.4907768820    0.9272339800      9.6310901500
Nb    5.1905488520    13.71715851600    1.8075669010
Nb    5.2218224290    13.70148083800    5.7181664370
Nb    5.2197012710    13.71450051200    9.6404482240
Nb    1.6529182490    15.87926193800    1.9883756590
Nb    1.6774797540    15.84690692400    5.9062858880
Nb    1.6843515970    15.84787114900    9.8254564300
Nb    4.7975581940    25.07539632400    1.7877082900
Nb    4.8116251360    25.07309128600    5.7065151360
Nb    4.8271299170    25.07779327500    9.6252738300
Nb    1.0151975640    4.5472115360      1.9790406790
Nb    1.0252827420    4.5419849520      5.8927152530
Nb    1.0457596700    4.5531483160      9.8166731150
Nb    4.5771813740    10.27913527000    1.8625145530
Nb    4.6110637750    10.26973971000    5.8634446820
Nb    4.5586161890    10.29184092700    9.7392887580
Nb    1.9545341810    19.46839624900    2.0682305950
Nb    1.9662149520    19.46087059400    5.9879843910
Nb    1.9746908000    19.46401107700    9.9065840420
Nb    4.7140182630    21.25703642900    1.6930608040
Nb    4.7256821330    21.25458912800    5.6125453400
Nb    4.7376141540    21.25863156800    9.5314873160
Nb    1.6452112010    8.2021550050      1.8624833080
Nb    1.6639705290    8.1793400950      5.8791744210
Nb    1.6696081720    8.2462787420      9.7479793690
Nb    4.5539619200    6.4989372850      1.7568164400
Nb    4.5658358300    6.4946073920      5.6726041320
Nb    4.5866662260    6.4994557980      9.5922263950
Nb    1.3320652640    22.91581610300    1.8175737740
Nb    1.3450873720    22.91166943600    5.7366855710
Nb    1.3593772980    22.91743945000    9.6550700070
Nb    4.7954702310    17.44492162000    2.0116610340
Nb    4.8110981250    17.44445786000    5.9309721180
Nb    4.8186476290    17.45039455400    9.8492308310
Nb    1.7635553820    12.03783394600    2.1029702870
Nb    1.7943803510    12.00448898000    6.0806682920
Nb    1.7845724840    11.99808765100    9.9866357290
Nb    4.4418873500    2.6397505770      2.0079833400
Nb    4.4532473640    2.6363288490      5.9265704780
Nb    4.4728151160    2.6393770640      9.8476392250
Nb    1.3653247090    26.74295967000    2.1670090170
Nb    1.3793616050    26.74124369200    6.0859635380
Nb    1.3953484960    26.74926459700    10.00490393000
O     1.4315489860    0.9938533710      11.68179023700
O     1.4002154060    0.9852171420      3.8434707330
O     1.4181898800    0.9931356250      7.7603209760
O     4.2902262600    28.62774307100    11.69565363800
O     4.2593954830    28.62389367200    3.8574091910
O     4.2753242510    28.62528178800    7.7749750870
O     1.7491515430    15.85739055100    11.69926021200
O     1.7217432560    15.86926095400    3.8587010480
O     1.7369323760    15.84509391100    7.7788652170
O     5.1150879460    13.87718284300    11.70877890600
O     5.0694400700    13.87444291900    3.8643123130
O     5.0982102080    13.86456886300    7.7799863560
O     1.1672298570    4.6739866650      11.69715148100
O     1.1469658050    4.6737865710      3.8541633960
O     1.1497420380    4.6705474020      7.7661064220
O     4.7927496850    24.99246897800    11.68749216200
O     4.7632847020    24.98761915700    3.8487882500
O     4.7779418010    24.99065710600    7.7678681300
O     2.0144093530    19.47257739800    11.70816691800
O     1.9870756290    19.46671177100    3.8691670710
O     1.9984634520    19.46953507500    7.7886045870
O     4.5478093440    10.30072042400    11.76693026700
O     4.4261916860    10.26646133200    3.8699520860
O     4.5436107430    10.29256353000    7.7212469800
O     1.8144469580    7.9362930730      11.69834936400
O     1.8433545060    8.0633150240      3.8636835950
O     1.7993729140    7.9244612570      7.7843576120
O     4.5759824690    21.55975964900    11.65622803800
O     4.5461724900    21.55515083000    3.8193466120
O     4.5588429160    21.55642316800    7.7376462490
O     1.4960163830    22.93961861100    11.69909202400
O     1.4674437280    22.93450008500    3.8606646800
O     1.4814841810    22.93732825600    7.7791100850
O     4.4754407320    6.3558366670      11.67131228900
O     4.4183416120    6.3592800220      3.8296368620
O     4.4578889580    6.3488210310      7.7442952020
O     1.6846006280    11.93620806400    0.0255382150
O     1.7559682270    11.86132044500    3.9142549330
O     1.7262554810    11.96082782200    7.8595547180
O     4.6319295150    17.15445005600    11.69691174000
O     4.6027910490    17.15027894600    3.8588979930
O     4.6164545270    17.14964367700    7.7773753260
O     1.3803364900    26.77577729700    0.0284748140
O     1.3955290360    26.77709326800    3.9469477900
O     1.4094878770    26.77870033000    7.8659223550
O     4.6951259270    2.3198997030      11.69471383400
O     4.6618406980    2.3152483050      3.8530112850
O     4.6777469460    2.3176998130      7.7707833380
O     0.3696822370    2.6257698140      1.9020999960
O     0.3791239540    2.6239054720      5.8120177590
O     0.3953681860    2.6284703070      9.7346061170
O     5.6166034170    27.06123439000    1.9079580460
O     5.6311125620    27.06069561900    5.8254598360
O     5.6465187460    27.06483756600    9.7456458610
O     2.7050286210    17.55103488900    1.8793924890
O     2.7115845350    17.53913904400    5.8069711910
O     2.7199243370    17.54187399800    9.7218578880
O     3.6739733790    12.37721593300    1.9030494250
O     3.7051249480    12.35747953900    5.8443871480
O     3.6815895690    12.40164372900    9.7662236680
O     0.2809559470    6.5734631970      1.9361767640
O     0.2966521600    6.5656624460      5.7925268350
O     0.3174316030    6.5564166850      9.7407396380
O     5.5214545740    23.10205655200    1.9058861340
O     5.5355292820    23.10089163600    5.8243187140
O     5.5492866700    23.10538144500    9.7419975990
O     2.7024886980    21.39236276400    1.9212270650
O     2.7144739360    21.39036875000    5.8404729440
O     2.7264926790    21.39429619300    9.7601581000
O     3.8454260240    8.2685541550      1.8788680330
O     3.8611040560    8.2607278750      5.8425088060
O     3.8761775190    8.2676707190      9.7362585210
O     2.4238255680    10.12477303800    1.9536555530
O     2.4412072760    10.11551974900    5.8203709910
O     2.4598541280    10.13658977100    9.7502356680
O     4.1628734670    19.39776865600    1.9229166630
O     4.1672541800    19.39454206500    5.8389748210
O     4.1766608920    19.39867599600    9.7569651580
O     0.7090775690    24.91638899800    1.9006895260
O     0.7240271820    24.91515886900    5.8196007690
O     0.7387046620    24.92039497200    9.7391251840
O     5.1518768790    4.5158237390      1.9153745940
O     5.1613346690    4.5131445240      5.8244367420
O     5.1760420230    4.5125410660      9.7498038350
O     1.0821515450    13.86590369500    1.9254643480
O     1.1029692190    13.84243561600    5.7881962480
O     1.0998054630    13.84947423200    9.7472559730
O     5.8732957140    15.71751490300    1.8794838460
O     5.8933389610    15.70860300600    5.8029646920
O     5.9027256590    15.71844481200    9.7151836200
O     2.0617849380    28.61599447000    1.9027903650
O     2.0765654080    28.61570102600    5.8232016610
O     2.0921394530    28.62130824400    9.7407936150
O     3.4570147820    0.8362100920      1.8804670300
O     3.4726620980    0.8351074510      5.7964377100
O     3.4935307980    0.8322902040      9.7178024710
O     2.7307540060    3.3682232440      1.9159832720
O     2.7406152020    3.3646727600      5.8370660450
O     2.7490748560    3.3418905330      9.7545201020
O     3.3538973120    26.55374371100    1.9053539780
O     3.3681343850    26.55345641400    5.8242501160
O     3.3834288610    26.55700878900    9.7428826290
O     0.3114209600    18.20692875900    1.9582631840
O     0.3133058410    18.22098245600    5.8773806750
O     0.3225493690    18.22748256900    9.7966384950
O     5.9609127590    11.80955654400    1.9330338440
O     5.9973480490    11.79319362000    5.7925943550
O     5.9763537340    11.79664679400    9.7459610750
O     2.5735553020    6.0057394570      1.8897483960
O     2.5847657140    6.0069880520      5.8095725320
O     2.6268453800    5.9577930140      9.7283647680
O     3.1345366500    23.92705358700    1.8752220780
O     3.1506677100    23.92647530500    5.7936052580
O     3.1646534320    23.92946981100    9.7126925710
O     0.4118658130    20.87641521200    1.8718298650
O     0.4246350400    20.87725898900    5.7899180790
O     0.4363618330    20.88091757400    9.7092253350
O     0.0676046150    9.1763928330      1.8913155590
O     0.0865343390    9.1622080280      5.8338686840
O     0.1034218040    9.1732625860      9.7395407000
O     5.8637521220    0.0841254530      1.8824068320
O     5.8793218300    0.0828768770      5.8026487820
O     5.8986381690    0.0903717000      9.7198284190
O     3.4869809330    15.07559619500    1.9096375890
O     3.5038936460    15.05814618200    5.8275479740
O     3.5210203230    15.06911275500    9.7480985240
Li    5.5907806030    0.4924083610      3.8340102230
Li    5.6092023300    0.4938100730      7.7551381790
Li    5.6239870140    0.4955319450      11.67028310900
Li    3.4443063970    23.40338406400    3.7950175600
Li    3.4583132820    23.40629493300    7.7139131400
Li    3.4738267340    23.40850771800    11.63175341400
Li    3.7024435390    15.33531620900    3.8748731720
Li    3.7220941440    15.33111234500    7.7917653590
Li    3.7324066110    15.33866413400    11.71376423500
Li    2.4659071820    6.1513122100      3.8423752310
Li    2.5189730940    6.0772166530      7.7731933340
Li    2.5309548850    6.0912629040      11.67413871300
Li    2.5140605030    10.02186819000    3.8981854340
