# Supplementary material for: Li iontronics in single-crystalline T-Nb2O5 thin films with vertical ionic transport channels
Source: Nat Mater. 2023 Jul 27;22(9):1128–35. doi: 10.1038/s41563-023-01612-2 (PMC10465368; doi:10.1038/s41563-023-01612-2)
Supplement: Supplementary file 3 — Structural data for calculations. [file 41563_2023_1612_MOESM3_ESM.zip › Nb2O5_Structure_for_Calculations/Super Cell 33 _ Li_x/Li0.08_T_Nb2O5.xsf]

CRYSTAL
PRIMVEC
    6.2025919240    0.0000000000      0.0000000000
   -0.0105568110    29.65591934500    0.0000000000
    0.0448757530    0.0059668930      11.75686413100
PRIMCOORD
188 1
Nb    4.1258911180    28.47866359400    1.7995676460
Nb    4.1410219510    28.48177212800    5.7193828460
Nb    4.1556616550    28.48431909600    9.6370213140
Nb    1.4534511850    0.9156086350      1.7978989350
Nb    1.4663662940    0.9173288640      5.7173464150
Nb    1.4875036660    0.9301150030      9.6356957990
Nb    5.1911943120    13.71978637400    1.8193841740
Nb    5.2364747500    13.69951430700    5.7345560690
Nb    5.2348490960    13.71698652100    9.6484655090
Nb    1.6455647970    15.87407478100    1.8808566210
Nb    1.6573064740    15.86232123800    5.7753629840
Nb    1.6633274840    15.85468877600    9.7451860750
Nb    4.7934551470    25.07791493400    1.7920898120
Nb    4.8077569250    25.08397480500    5.7124182800
Nb    4.8216866580    25.08427319800    9.6306801710
Nb    1.0209917460    4.5506085770      1.9754021410
Nb    1.0347896300    4.5479507020      5.8893507120
Nb    1.0537740660    4.5591539250      9.8133390090
Nb    4.5829391140    10.28122464600    1.8711111180
Nb    4.6304284730    10.26452842500    5.8711328320
Nb    4.5758267280    10.29576729200    9.7489619770
Nb    1.9216224790    19.46803424000    2.0548438730
Nb    1.9898403910    19.49314556000    5.9301525750
Nb    1.9824845860    19.48664900100    9.9127556120
Nb    4.6883409370    21.26613529900    1.7026871850
Nb    4.7425707320    21.25400534900    5.6145538840
Nb    4.7445698950    21.25155981800    9.5467651080
Nb    1.6510695250    8.2027198960      1.8725585650
Nb    1.6826474920    8.1799428180      5.8874452420
Nb    1.6869653760    8.2476016670      9.7583648380
Nb    4.5597581940    6.4996815680      1.7587988440
Nb    4.5775380440    6.4914278800      5.6751642230
Nb    4.5966164570    6.5001063010      9.5939040200
Nb    1.3208130310    22.92050603300    1.8251358710
Nb    1.3443032260    22.93811951400    5.7463515460
Nb    1.3542748500    22.93366285300    9.6647734520
Nb    4.7751558040    17.45406821600    1.9208180670
Nb    4.7537482070    17.40138586800    5.7932296970
Nb    4.7543543440    17.40995292300    9.8050213920
Nb    1.7660778470    12.03728623400    2.1156480520
Nb    1.8087318370    12.00181624700    6.0944450110
Nb    1.8002969120    12.00013842000    9.9929701630
Nb    4.4457397880    2.6385793720      2.0036362310
Nb    4.4590765950    2.6353455370      5.9220141870
Nb    4.4781058200    2.6402573080      9.8433627190
Nb    1.3641611750    26.74592038300    2.1642110360
Nb    1.3799926570    26.75051572700    6.0821624960
Nb    1.3929714840    26.75561949500    10.00212946100
O     1.4304285790    0.9830931740      11.67951473800
O     1.3986181670    0.9746586730      3.8416162400
O     1.4166518790    0.9831173280      7.7586810470
O     4.2848744180    28.62637852300    11.69330552200
O     4.2527588620    28.62356573200    3.8557279470
O     4.2687040910    28.62580403300    7.7727645540
O     1.7493442860    15.84471696200    11.70511794800
O     1.7172176510    15.85415967600    3.8716794020
O     1.6165770280    16.03166329000    7.7935187410
O     5.1119756920    13.87321089400    11.71639434800
O     5.0626258680    13.87364134900    3.8807905660
O     5.1046973450    13.88870992800    7.7901275130
O     1.1740878070    4.6802403060      11.69893085800
O     1.1547382630    4.6791547460      3.8568322100
O     1.1573115850    4.6768549560      7.7686452090
O     4.7864899340    24.98887782700    11.68611069800
O     4.7559877800    24.98430918600    3.8511619150
O     4.7684457410    24.99145907300    7.7681995120
O     1.9839089450    19.46981309500    11.71647564600
O     1.9549282250    19.46037332700    3.8814752740
O     1.9065763310    19.38206652600    7.7776304530
O     4.5162871560    10.29924112300    0.0211155700
O     4.4387176250    10.27388448700    3.8830259460
O     4.5582730710    10.30058242500    7.7278752930
O     1.8296226560    7.9454620910      11.70569807200
O     1.8586021060    8.0669206500      3.8698135150
O     1.8179477340    7.9363511280      7.7910196070
O     4.5437173390    21.56916030100    11.66053590000
O     4.5228908830    21.56114327600    3.8223458340
O     4.5881416360    21.50204982200    7.7401287930
O     1.4820311250    22.92438593100    11.69549437200
O     1.4530624100    22.92346763400    3.8651754210
O     1.4621207200    22.92828067400    7.7790770450
O     4.4813525310    6.3576573800      11.67426897600
O     4.4259008160    6.3592526720      3.8334592510
O     4.4642636790    6.3448668040      7.7472005310
O     1.6872219920    11.95301460600    0.0330295390
O     1.7657586660    11.86896209800    3.9310212600
O     1.7273676670    11.92387786200    7.8728073490
O     4.6072693400    17.16378689400    11.72435211000
O     4.5828085340    17.15529942700    3.8657430490
O     4.6904387990    17.19404586700    7.7956268460
O     1.3751690800    26.77288734900    0.0261538830
O     1.3931494370    26.77349681400    3.9452537170
O     1.4092324530    26.76624016700    7.8632777920
O     4.7001680560    2.3211845140      11.69258457000
O     4.6675442270    2.3157924380      3.8519399560
O     4.6832919220    2.3193840120      7.7692216770
O     0.3760063320    2.6280530780      1.8999274910
O     0.3881031880    2.6278813870      5.8110875190
O     0.4036868240    2.6324630470      9.7325863140
O     5.6134026040    27.06074503500    1.9071922590
O     5.6296853290    27.06466359600    5.8255919590
O     5.6434302440    27.06728732800    9.7404021720
O     2.6753875990    17.54753493900    1.9206922040
O     2.7071062930    17.55613292000    5.8205606450
O     2.7091051760    17.55564722800    9.7742272080
O     3.6760150990    12.37739798700    1.9133007590
O     3.7075876460    12.38451284400    5.8696259480
O     3.6862390170    12.42900511200    9.7718377090
O     0.2871275380    6.5803632030      1.9384690850
O     0.3052862940    6.5776514460      5.8020019310
O     0.3250952950    6.5703251840      9.7451084830
O     5.5121437610    23.10717579600    1.9071452050
O     5.5238348120    23.10475594000    5.8347974080
O     5.5360262580    23.10458032600    9.7287511730
O     2.6718321500    21.38508603600    1.9295205040
O     2.7217674940    21.39227669600    5.8695173230
O     2.7238398520    21.38912493000    9.7302586000
O     3.8551848860    8.2715099340      1.8865852210
O     3.8788125090    8.2615484570      5.8498657860
O     3.8946423870    8.2722631350      9.7384196080
O     2.4317467860    10.12841535200    1.9638663100
O     2.4618425920    10.11615388100    5.8264744760
O     2.4845944450    10.14362926200    9.7728801770
O     4.1272225260    19.40583543500    1.9086480800
O     4.1646448390    19.39181186400    5.8000856120
O     4.1724292750    19.39199588200    9.7770675490
O     0.7044824040    24.91749622200    1.8993016300
O     0.7138722940    24.92092054600    5.8143408360
O     0.7270009940    24.92228150400    9.7430778800
O     5.1591297060    4.5180382360      1.9158287900
O     5.1724644080    4.5155262250      5.8246945100
O     5.1867359690    4.5168555750      9.7521545720
O     1.0802941540    13.86253497900    1.9388663860
O     1.1257421540    13.85528318000    5.8506970330
O     1.1278307800    13.85889769700    9.7124560330
O     5.8749966400    15.72027043900    1.9122167710
O     5.8776210300    15.69348134300    5.7992599120
O     5.8865396660    15.70054242500    9.8006250220
O     2.0599915120    28.61496264500    1.8995922180
O     2.0725842860    28.61762214900    5.8233377690
O     2.0879108280    28.62163181900    9.7357650050
O     3.4547897100    0.8388187040      1.8787262490
O     3.4678413130    0.8404076480      5.7953296470
O     3.4890035110    0.8380857520      9.7167645320
O     2.7379916670    3.3747006350      1.9169837500
O     2.7516872070    3.3763249200      5.8382742020
O     2.7601914920    3.3563045280      9.7558087780
O     3.3505357820    26.54920240200    1.9045018120
O     3.3668472380    26.55504442000    5.8214934080
O     3.3800445020    26.55661173600    9.7448447180
O     0.2887114310    18.23029595500    1.9291468380
O     0.3176984490    18.17464809800    5.8957867510
O     0.3253712900    18.18428389500    9.7078296310
O     5.9635080610    11.80998834400    1.9496564550
O     6.0073048020    11.80492043400    5.8003171870
O     5.9850502940    11.81248686300    9.7631106330
O     2.5789057060    6.0129127920      1.8933380400
O     2.5904730840    6.0192140510      5.8130069520
O     2.6305471060    5.9740701300      9.7325355380
O     3.1244433160    23.91702052200    1.8740713010
O     3.1326967560    23.92999843000    5.7975356030
O     3.1461378810    23.93066599400    9.7116304190
O     0.3823471900    20.87245260000    1.8752545420
O     0.4308709790    20.86645628000    5.7673804930
O     0.4341672790    20.86742621600    9.7400758940
O     0.0762673220    9.1806844300      1.9044433460
O     0.1051333590    9.1735524810      5.8388548420
O     0.1267065820    9.1870656720      9.7477352310
O     5.8581544430    0.0855346970      1.8806598960
O     5.8705093130    0.0887493030      5.8016392420
O     5.8907452920    0.0940805440      9.7183612160
O     3.4890725840    15.07461488400    1.9033913140
O     3.5058555850    15.12209855400    5.8514376010
O     3.5240383910    15.12950176900    9.7119148270
Li    5.5915950580    0.4879167620      3.8323961550
Li    5.6097109910    0.4898179840      7.7553202950
Li    5.6247310130    0.4907249770      11.66975881200
Li    3.4336492380    23.40636167200    3.8006751480
Li    3.4514572820    23.40102666600    7.7195793300
Li    3.4608790640    23.41294037200    11.63614505000
Li    3.6933626560    15.32193914000    3.8508828280
Li    3.7460466140    15.38113129500    7.7734467130
Li    3.7217656310    15.32033837600    11.70082236600
Li    2.4759565640    6.1505657260      3.8451749810
Li    2.5256962800    6.0809253920      7.7766961530
Li    2.5366790720    6.0950662770      11.67804649500
Li    2.5292482640    10.02233376200    3.9084712680
Li    0.5632815030    17.86626902000    7.8043357200
