# Supplementary material for: Li iontronics in single-crystalline T-Nb2O5 thin films with vertical ionic transport channels
Source: Nat Mater. 2023 Jul 27;22(9):1128–35. doi: 10.1038/s41563-023-01612-2 (PMC10465368; doi:10.1038/s41563-023-01612-2)
Supplement: Supplementary file 3 — Structural data for calculations. [file 41563_2023_1612_MOESM3_ESM.zip › Nb2O5_Structure_for_Calculations/Unit Cell _ Li_x/Li0.12_T_Nb2O5.xsf]

PRIMVEC
   6.216300115   0.027462602   0.005271640
   0.127682143  29.651505651  -0.004800644
   0.003298299  -0.000805955   3.910762450
PRIMCOORD 1
63 1
Nb       4.302599210  28.483715721   1.813980592
Nb       1.477699845   0.904742453   1.834655839
Nb       5.178128146  13.763642226   1.807167466
Nb       1.668343226  15.906851262   1.809138973
Nb       5.001654584  25.089808155   1.794828972
Nb       1.057356469   4.558233625   1.914836639
Nb       4.519779214  10.305602091   1.921973855
Nb       2.084509164  19.437283952   1.749684991
Nb       4.857948787  21.304893568   1.723044286
Nb       1.746534981   8.172782024   1.919763549
Nb       4.592213566   6.466437728   1.780867644
Nb       1.512715619  22.898611285   1.819098827
Nb       4.901916269  17.478363131   1.770133006
Nb       1.727784476  11.999378295   2.074853577
Nb       4.495013988   2.634504785   1.986980255
Nb       1.550933796  26.732727130   2.150821443
O        1.426781076   0.943342260  -0.056286688
O        4.437778537  28.622244927  -0.047950024
O        1.715314711  15.918396462  -0.066266839
O        5.046885771  13.915034871  -0.058593411
O        1.171840279   4.687597805  -0.045655081
O        4.932763944  24.992000073  -0.062439354
O        2.119601028  19.447347025  -0.059522238
O        4.626943097  10.333257463  -0.037944740
O        1.733725966   8.114340068  -0.034946551
O        4.666455776  21.611853877  -0.083553645
O        1.622773504  22.921928175  -0.059330948
O        4.397483162   6.310833826  -0.071111762
O        1.522338086  11.706460206  -0.024733542
O        4.700353204  17.187283927  -0.065459528
O        1.574170185  26.756771321   0.022673290
O        4.704782504   2.313209178  -0.042445093
O        0.437557943   2.610947750   1.910847372
O        5.805728296  27.064793843   1.911287622
O        2.836667787  17.545894909   1.925264302
O        3.594619862  12.423806427   1.926780780
O        0.258238798   6.670043374   1.912702816
O        5.725273058  23.121999009   1.914964399
O        2.829300266  21.354070284   1.919813544
O        3.891442394   8.267234168   1.915218249
O        2.497959928  10.137229514   1.902013216
O        4.323605939  19.416464826   1.846624160
O        0.895496989  24.905683697   1.888091881
O        5.220460777   4.525924967   1.918344052
O        1.108759370  13.860699385   1.890684346
O        5.896372629  15.723949558   1.919925741
O        2.246156696  28.596059356   1.894394967
O        3.482793975   0.839696452   1.901884955
O        2.824002346   3.414217910   1.922285959
O        3.543148730  26.540454140   1.911758922
O        0.475591075  18.106285728   1.839113188
O        5.894202533  11.899197002   1.895929360
O        2.553414413   6.073287211   1.899537870
O        3.323033078  23.889932915   1.872074487
O        0.521972362  20.823959977   1.853463733
O        6.303451170   9.344502817   1.925100474
O       -0.321089866   0.071044294   1.898498660
O        3.485065104  15.084936521   1.866121899
Li      -0.579586642   0.471958845   3.843445036
Li       3.594725752  23.440916319   3.801585596
Li       3.708014504  15.397014042   3.806994440
Li       2.461701589   6.130984146   3.847476534
Li       6.630594353   9.873646187   3.894387474
