# Supplementary material for: Li iontronics in single-crystalline T-Nb2O5 thin films with vertical ionic transport channels
Source: Nat Mater. 2023 Jul 27;22(9):1128–35. doi: 10.1038/s41563-023-01612-2 (PMC10465368; doi:10.1038/s41563-023-01612-2)
Supplement: Supplementary file 3 — Structural data for calculations. [file 41563_2023_1612_MOESM3_ESM.zip › Nb2O5_Structure_for_Calculations/Unit Cell _ Li_x/Li0.24_T_Nb2O5.xsf]

PRIMVEC
   6.252909878   0.018766594   0.004016773
   0.086941921  29.596466576  -0.010225774
   0.002543604  -0.001526632   3.907137219
PRIMCOORD 1
64 1
Nb       4.251443227  28.434739419   1.803206861
Nb       1.459951969   0.904402475   1.812758920
Nb       5.211378462  13.699641384   1.869355962
Nb       1.604645993  15.903827516   1.878737285
Nb       4.922801986  25.031007763   1.815677049
Nb       1.071166577   4.554301135   1.904387288
Nb       4.540724127  10.275085058   1.899973431
Nb       2.117776415  19.471634467   1.892603844
Nb       4.898333918  21.184830632   1.717812959
Nb       1.761439007   8.161477631   1.899167781
Nb       4.651824070   6.470533534   1.798221190
Nb       1.448304991  22.899122379   1.868490975
Nb       4.741433967  17.267345753   1.879893594
Nb       1.743569414  11.993903377   2.028352034
Nb       4.508456872   2.643138215   1.960734984
Nb       1.465264583  26.692138826   2.123740219
O        1.394737890   0.963806579  -0.065610921
O        4.377432554  28.590202496  -0.063593913
O        1.661092736  15.967372197  -0.075138177
O        5.067582762  13.844853552  -0.069957281
O        1.186800587   4.721066152  -0.053049421
O        4.920894460  24.945556141  -0.074230666
O        1.941820318  19.325187823  -0.082176981
O        4.690832559  10.325580974  -0.057707049
O        1.824436291   8.092037597  -0.056210954
O        4.712136316  21.453965464  -0.106654188
O        1.587852232  22.838065728  -0.080640924
O        4.477753403   6.346012409  -0.072765801
O        1.558467007  11.701561354  -0.042873900
O        4.791871278  17.204233666  -0.076359369
O        1.501407277  26.715302347   0.003619764
O        4.719833032   2.328122725  -0.053663071
O        0.432033409   2.635334950   1.902663894
O        5.759553646  27.032248018   1.897286862
O        2.788489885  17.537341713   1.872578756
O        3.615632004  12.397991271   1.906714737
O        0.295549165   6.643583049   1.896791759
O        5.676390783  23.046366594   1.883406918
O        2.850795525  21.327275645   1.877344774
O        3.956919926   8.276898061   1.904104490
O        2.535340956  10.117031567   1.881314294
O        4.305529587  19.319685668   1.864722535
O        0.816494804  24.861631569   1.880486199
O        5.244188168   4.529766201   1.906997057
O        1.167348432  13.842746020   1.893121311
O        5.906426369  15.634502653   1.878907770
O        2.176231399  28.558950312   1.886536932
O        3.464730233   0.860207743   1.891703440
O        2.836981818   3.431454291   1.914505230
O        3.480417674  26.512935169   1.891808378
O        0.442922754  17.948816496   1.874507460
O        5.948487257  11.840164943   1.883267383
O        2.601853007   6.099161714   1.891501531
O        3.272158653  23.891404220   1.867507764
O        0.520321786  20.751446221   1.850111611
O        6.398596328   9.291413402   1.902866304
O       -0.361906113   0.104459588   1.885778625
O        3.557510362  15.192139573   1.877678724
Li      -0.620562230   0.487824035   3.831138747
Li       3.577815976  23.345573722   3.800175044
Li       3.649859789  15.239200878   3.834705836
Li       2.539985219   6.117122221   3.838879056
Li       6.685517898   9.919674517   3.870329876
Li       0.542008193  17.917734307   3.827563490
