# Supplementary material for: Li iontronics in single-crystalline T-Nb2O5 thin films with vertical ionic transport channels
Source: Nat Mater. 2023 Jul 27;22(9):1128–35. doi: 10.1038/s41563-023-01612-2 (PMC10465368; doi:10.1038/s41563-023-01612-2)
Supplement: Supplementary file 3 — Structural data for calculations. [file 41563_2023_1612_MOESM3_ESM.zip › Nb2O5_Structure_for_Calculations/Unit Cell _ Li_x/Li0.36_T_Nb2O5.xsf]

PRIMVEC
   6.277433068   0.009315861   0.001993297
   0.042476044  29.454142032  -0.015460676
   0.001289424  -0.002204023   3.922649254
PRIMCOORD 1
65 1
Nb       4.216471838  28.286542206   1.793775231
Nb       1.557201279   0.985975259   1.893332634
Nb       5.221070163  13.640719670   1.871107555
Nb       1.595487462  15.837418197   1.885254579
Nb       4.881738040  24.905425730   1.820717297
Nb       1.036690206   4.576273112   1.898119950
Nb       4.556648280  10.223792052   1.902391897
Nb       2.073184403  19.389487670   1.901640954
Nb       4.866908292  21.085865592   1.709740789
Nb       1.762098242   8.134542140   1.898811072
Nb       4.647415725   6.401840907   1.796045134
Nb       1.396840813  22.798401361   1.871666988
Nb       4.730187138  17.191215814   1.891980042
Nb       1.746739751  11.941509186   2.042328185
Nb       4.696415396   2.443176622   1.901882981
Nb       1.416650806  26.587597030   2.127631645
O        1.490355677   1.112353297  -0.065189579
O        4.352042536  28.434447712  -0.072594592
O        1.651082907  15.897286999  -0.073952060
O        5.081837168  13.780398476  -0.072093900
O        1.310281876   4.595333659  -0.065209764
O        4.871545721  24.855465655  -0.080120271
O        1.927277376  19.245519091  -0.076680129
O        4.706178437  10.270493987  -0.062886416
O        1.834948279   8.046383393  -0.063768201
O        4.676112657  21.348269485  -0.109267549
O        1.503904110  22.732429304  -0.086542323
O        4.489768724   6.287440475  -0.082126739
O        1.559166484  11.647521006  -0.047843332
O        4.785547672  17.126542769  -0.072222090
O        1.454093463  26.603206598  -0.007817713
O        4.647748117   2.376508447  -0.058245582
O        0.397404990   2.640653936   1.901056442
O        5.739293323  26.939532891   1.898423273
O        2.775340275  17.459618225   1.889452934
O        3.623443435  12.342857912   1.913334635
O        0.284141996   6.589595035   1.892631214
O        5.626310374  22.951565612   1.891305137
O        2.813968323  21.242513987   1.885161424
O        3.980487380   8.219407741   1.902101044
O        2.553635737  10.069883985   1.884209353
O        4.295290048  19.231214375   1.876338894
O        0.760670688  24.758713689   1.878446886
O        5.246565034   4.473295206   1.900733825
O        1.169785411  13.785082481   1.898167419
O        5.920939346  15.567346904   1.887084742
O        2.096375558  28.461662415   1.883672116
O        3.534361021   0.797752065   1.907832232
O        2.765223481   3.187857795   1.897721500
O        3.431454264  26.399981061   1.894770409
O        0.423412994  17.888654873   1.888185302
O        5.968329369  11.781161663   1.888678459
O        2.608635805   6.033733696   1.890088793
O        3.215355236  23.783251347   1.864985680
O        0.477553781  20.695974575   1.857609510
O        6.434717506   9.237627414   1.903797903
O       -0.405870707   0.265411115   1.892013606
O        3.571050968  15.133713587   1.886897310
Li      -0.525908508   0.376452144   3.851584259
Li       3.515051030  23.227852899   3.804684077
Li       3.665189295  15.189891896   3.848272447
Li       2.537685062   6.132339773   3.843438986
Li       6.697891804   9.867687413   3.883086224
Li       0.518012546  17.835278304   3.849193125
Li       2.612261282   3.002169033   3.859760114
