# Supplementary material for: Li iontronics in single-crystalline T-Nb2O5 thin films with vertical ionic transport channels
Source: Nat Mater. 2023 Jul 27;22(9):1128–35. doi: 10.1038/s41563-023-01612-2 (PMC10465368; doi:10.1038/s41563-023-01612-2)
Supplement: Supplementary file 3 — Structural data for calculations. [file 41563_2023_1612_MOESM3_ESM.zip › Nb2O5_Structure_for_Calculations/Unit Cell _ Li_x/Li0.48_T_Nb2O5.xsf]

PRIMVEC
   6.288228757   0.002523695  -0.000121335
   0.010286838  29.567789506  -0.014618234
  -0.000023553  -0.002101170   3.927670369
PRIMCOORD 1
66 1
Nb       4.153751034  28.483706755   1.884078508
Nb       1.509500192   1.015825604   1.898153061
Nb       5.214947938  13.676557656   1.873490379
Nb       1.581261036  15.881908149   1.886368464
Nb       4.869308750  24.922121583   1.882099940
Nb       1.023710941   4.624839494   1.901167833
Nb       4.549094187  10.265525772   1.902082778
Nb       2.050841078  19.429446512   1.901514653
Nb       4.854900368  21.122191489   1.732222446
Nb       1.753453148   8.180184501   1.899566768
Nb       4.643589283   6.450342811   1.796113064
Nb       1.379580750  22.835213051   1.880123399
Nb       4.720412187  17.224676675   1.890892030
Nb       1.734321593  11.984860729   2.047377036
Nb       4.665020217   2.515442010   1.904730226
Nb       1.475843025  26.651800736   1.983134422
O        1.464969569   1.108686759  -0.063934670
O        4.411156409  28.465333494  -0.078322974
O        1.642723223  15.943186943  -0.075018076
O        5.080049602  13.825120617  -0.073777370
O        1.291557127   4.631714686  -0.064952936
O        4.944941182  25.014835307  -0.080715968
O        1.919561130  19.286512986  -0.076189100
O        4.704951584  10.313460709  -0.065995776
O        1.824046623   8.094160069  -0.065623820
O        4.664582124  21.419577025  -0.098139333
O        1.533856009  22.792135004  -0.079444260
O        4.484601378   6.342939897  -0.082511749
O        1.550041510  11.694582496  -0.049431727
O        4.782178355  17.165986727  -0.075211775
O        1.313910494  26.771461320  -0.064578854
O        4.617328773   2.428627018  -0.060368608
O        0.368377061   2.674089889   1.901639886
O        5.720819979  27.026973645   1.891647184
O        2.767275091  17.506004137   1.890278368
O        3.615444623  12.385199999   1.915230434
O        0.273876398   6.642404379   1.892801902
O        5.667480983  22.989708078   1.897310317
O        2.796615946  21.282344186   1.892867617
O        3.972957185   8.270343396   1.903911265
O        2.543919957  10.117032558   1.883603185
O        4.296770628  19.275712809   1.874996268
O        0.807388982  24.838973053   1.878948237
O        5.248315411   4.529558846   1.903642907
O        1.163903593  13.831617753   1.900872349
O        5.917081186  15.604654121   1.887510689
O        2.084761754  28.582738325   1.879143149
O        3.497649603   0.857244424   1.902913877
O        2.733465904   3.266970528   1.901420366
O        3.391760211  26.465830772   1.887357848
O        0.411081352  17.926631425   1.889512017
O        5.965739644  11.823928909   1.887498209
O        2.601259211   6.091408434   1.889940150
O        3.264427215  23.824340152   1.879061831
O        0.448389092  20.721798532   1.864676638
O        6.435172068   9.280937813   1.903314119
O       -0.427981815   0.275369999   1.901910260
O        3.565413398  15.188540747   1.888008860
Li      -0.576392400   0.485189320   3.865177038
Li       3.516697052  23.208237581   3.826763383
Li       3.657207284  15.230604407   3.852058638
Li       2.531816867   6.176186332   3.845779204
Li       6.690465928   9.890962634   3.883428216
Li       0.495107953  17.882880404   3.853038976
Li       2.601509467   3.066261861   3.865600049
Li       5.648264807  26.922542561   3.862355896
