# Supplementary material for: Li iontronics in single-crystalline T-Nb2O5 thin films with vertical ionic transport channels
Source: Nat Mater. 2023 Jul 27;22(9):1128–35. doi: 10.1038/s41563-023-01612-2 (PMC10465368; doi:10.1038/s41563-023-01612-2)
Supplement: Supplementary file 3 — Structural data for calculations. [file 41563_2023_1612_MOESM3_ESM.zip › Nb2O5_Structure_for_Calculations/Unit Cell _ Li_x/Li0.60_T_Nb2O5.xsf]

PRIMVEC
   6.275130133   0.015406476  -0.000917763
   0.071185179  29.707642236  -0.010972151
  -0.000518343  -0.001621144   3.948090096
PRIMCOORD 1
67 1
Nb       4.160702439  28.635605074   1.897700901
Nb       1.441126467   0.995392382   1.903887925
Nb       5.332017496  13.838624759   1.911016065
Nb       1.692317710  15.978511017   1.914345057
Nb       4.901037613  25.070818676   1.900941377
Nb       1.014842753   4.629951466   1.904283078
Nb       4.578333269  10.274350548   1.905894290
Nb       2.127781717  19.552679668   1.935587873
Nb       4.914956324  21.274447746   1.730750706
Nb       1.781210380   8.186367895   1.901650917
Nb       4.632133204   6.458824080   1.796586245
Nb       1.438334264  22.964915256   1.898196637
Nb       4.819687875  17.405188038   1.916350787
Nb       1.732680178  12.030954892   1.892021674
Nb       4.610986659   2.533150230   1.907998400
Nb       1.501530692  26.780981723   2.039962292
O        1.393600461   1.091847739  -0.067948334
O        4.409512253  28.621831441  -0.073094338
O        1.734339992  16.033598064  -0.059836309
O        5.081620844  13.810970139  -0.063119631
O        1.257416909   4.631907960  -0.072339230
O        4.965213742  25.158090975  -0.071183557
O        2.018583666  19.423669996  -0.061534058
O        4.632422006  10.356628081  -0.069085694
O        1.752329521   8.128856223  -0.073573957
O        4.731198922  21.558536082  -0.088244260
O        1.578290256  22.933409692  -0.069758040
O        4.481907399   6.411408942  -0.091080593
O        1.866599069  12.042961111  -0.067048614
O        4.888363072  17.307610923  -0.059564129
O        1.342919868  26.898803759  -0.049897878
O        4.562163393   2.445213609  -0.067352260
O        0.328583570   2.675038408   1.906964595
O        5.741769770  27.180730932   1.911919084
O        2.857417548  17.611353891   1.914768686
O        3.757592152  12.405077174   1.907282510
O        0.276424301   6.643171649   1.896144489
O        5.701459533  23.138586579   1.921052966
O        2.861443831  21.432181565   1.915601413
O        3.893773178   8.289673599   1.902640617
O        2.479015274  10.188124175   1.906730266
O        4.344012230  19.428824166   1.903436166
O        0.838142551  24.974863263   1.895175996
O        5.209104650   4.554414993   1.901837753
O        1.159859261  13.931763434   1.911319172
O        5.990969464  15.755316716   1.911806304
O        2.094762645  28.713574065   1.894977294
O        3.428827090   0.872625287   1.907910162
O        2.704437944   3.310360865   1.903894819
O        3.419642432  26.615194777   1.907811728
O        0.520529288  18.082607538   1.916570981
O        6.087917006  11.827860874   1.907497378
O        2.600719495   6.096422034   1.892605431
O        3.297323488  23.976364630   1.898569651
O        0.522642219  20.862901826   1.883847856
O        6.341981780   9.253958061   1.900095755
O       -0.496360829   0.271446615   1.908845714
O        3.622153433  15.224866771   1.914159986
Li      -0.645541279   0.495266840   3.882882127
Li       3.564753821  23.358397868   3.851659456
Li       3.770031278  15.423009227   3.887870967
Li       2.512172551   6.180857504   3.858925563
Li       6.442008472   9.427722115   3.873050068
Li       0.606831774  18.001383791   3.890449400
Li       2.540874715   3.048198820   3.878210570
Li       5.655719456  27.074729213   3.896951544
Li       3.841426274  12.265815061   3.878918914
