# Supplementary material for: Li iontronics in single-crystalline T-Nb2O5 thin films with vertical ionic transport channels
Source: Nat Mater. 2023 Jul 27;22(9):1128–35. doi: 10.1038/s41563-023-01612-2 (PMC10465368; doi:10.1038/s41563-023-01612-2)
Supplement: Supplementary file 3 — Structural data for calculations. [file 41563_2023_1612_MOESM3_ESM.zip › Nb2O5_Structure_for_Calculations/Unit Cell _ Li_x/Li0.72_T_Nb2O5.xsf]

PRIMVEC
   6.266450364  -0.001201474  -0.002434011
  -0.008037613  29.831619368  -0.000164513
  -0.001466310  -0.000183028   3.965891632
PRIMCOORD 1
68 1
Nb       4.091567827  28.770012504   1.916602491
Nb       1.441485000   1.039161981   1.915407331
Nb       5.291244247  13.851251238   1.913299955
Nb       1.702717917  15.936819865   1.917808738
Nb       4.852896876  25.214918140   1.922982547
Nb       0.977702142   4.639625601   1.921098336
Nb       4.532501081  10.287666703   1.911553237
Nb       2.145911054  19.557820578   1.918717039
Nb       4.811066626  21.377842501   1.951685753
Nb       1.742232744   8.194222890   1.916607076
Nb       4.586044356   6.459929118   1.804888110
Nb       1.383832036  23.127070919   1.920179409
Nb       4.828084431  17.460706967   1.915896910
Nb       1.681687009  12.017298002   1.810030841
Nb       4.578999469   2.534394983   1.920107726
Nb       1.433504456  26.947029023   2.056534163
O        1.391369887   1.126340205  -0.065903139
O        4.325816704  28.764704137  -0.062291468
O        1.758256431  16.025393695  -0.066448991
O        5.060097165  13.851009825  -0.072562844
O        1.221753042   4.641806724  -0.065278953
O        4.821222667  25.272044687  -0.058500094
O        1.914477331  19.551642392  -0.063340149
O        4.580819019  10.359481473  -0.073360127
O        1.704367490   8.129145342  -0.068125355
O        4.930226969  21.381507962  -0.062686881
O        1.433128928  23.045241069  -0.061387488
O        4.446191569   6.428748785  -0.080275627
O        1.809037791  12.028507042  -0.086668286
O        4.887294522  17.367540231  -0.066700059
O        1.282501841  27.001238623  -0.039044813
O        4.532869117   2.452992648  -0.064540924
O        0.292096987   2.700275272   1.917880775
O        5.673268020  27.322458974   1.931385479
O        2.845768029  17.608054344   1.916723525
O        3.698141897  12.404410047   1.902891927
O        0.242223525   6.653562009   1.915046217
O        5.556808449  23.221623421   1.916899723
O        2.877830425  21.565078959   1.919412471
O        3.846669130   8.292092074   1.919157478
O        2.438265224  10.188386720   1.911474891
O        4.240878636  19.477771913   1.917972184
O        0.696444150  25.122283953   1.923508202
O        5.157915438   4.559356310   1.920430804
O        1.118417572  13.920593508   1.911410333
O        5.990308102  15.793500445   1.914822412
O        2.007437626  28.850300913   1.920094750
O        3.420442570   0.875686523   1.917169933
O        2.651516981   3.285306365   1.918043967
O        3.351062442  26.750994595   1.929349554
O        0.481486343  18.225195785   1.918456386
O        6.019976572  11.838484096   1.904111781
O        2.565141400   6.087573829   1.910101475
O        3.139096962  24.143333177   1.924881014
O        0.556964295  21.009255835   1.920617327
O        6.282301248   9.248992837   1.908362655
O       -0.493885402   0.293483411   1.919611449
O        3.635292320  15.193299758   1.913959144
Li      -0.633609736   0.532767509   3.902524188
Li       3.269868603  23.933640815   3.908886651
Li       3.781304283  15.455301309   3.897199434
Li       2.467759707   6.194882035   3.883541155
Li       6.309827311   9.299833898   3.889313832
Li       0.639840650  17.950496996   3.902014215
Li       2.506972653   3.051116459   3.900372464
Li       5.573485848  27.212996551   3.925235594
Li       3.794877016  12.291658062   3.877254044
Li       0.651458811  21.118349537   3.907700872
