# Supplementary material for: Li iontronics in single-crystalline T-Nb2O5 thin films with vertical ionic transport channels
Source: Nat Mater. 2023 Jul 27;22(9):1128–35. doi: 10.1038/s41563-023-01612-2 (PMC10465368; doi:10.1038/s41563-023-01612-2)
Supplement: Supplementary file 3 — Structural data for calculations. [file 41563_2023_1612_MOESM3_ESM.zip › Nb2O5_Structure_for_Calculations/Unit Cell _ Li_x/Li0.84_T_Nb2O5.xsf]

PRIMVEC
   6.281367453  -0.024049528   0.000144546
  -0.117062848  29.854814749   0.002035308
   0.000162322   0.000110958   3.979515951
PRIMCOORD 1
69 1
Nb       4.053281480  28.812374636   1.935058694
Nb       1.426022435   1.096925694   1.932871933
Nb       5.288035229  13.849991785   1.930616569
Nb       1.696839491  15.911942462   1.935260282
Nb       4.710084890  25.219534430   1.933619652
Nb       0.913626495   4.664997392   1.931909910
Nb       4.511094497  10.298584716   1.923401475
Nb       2.045173381  19.538843841   1.933637317
Nb       4.735323656  21.340699500   1.933950605
Nb       1.698150079   8.213356886   1.923863548
Nb       4.541822542   6.474219561   1.792442139
Nb       1.306478713  23.085250761   1.932941605
Nb       4.785244989  17.446087363   1.932900492
Nb       1.660174818  12.016980795   1.803906245
Nb       4.528801851   2.553433629   1.935264533
Nb       1.358463309  27.060479044   1.933149380
O        1.379745213   1.173825549  -0.057268720
O        4.156909548  28.786092050  -0.054682006
O        1.745710619  16.006188747  -0.056527845
O        5.065548201  13.857377255  -0.062532824
O        1.160439040   4.660380956  -0.062109243
O        4.874225510  25.289715647  -0.056122727
O        1.901797588  19.565681061  -0.056091660
O        4.562079996  10.364543397  -0.068199299
O        1.668332753   8.140529631  -0.068292295
O        4.802198291  21.444078695  -0.056347062
O        1.340871171  23.089731855  -0.056776889
O        4.402052925   6.438508518  -0.081235852
O        1.783255513  12.032638760  -0.079762835
O        4.837728281  17.350546498  -0.056871643
O        1.182484367  26.908894198  -0.055970748
O        4.482810323   2.469826257  -0.056438157
O        0.225973434   2.729280128   1.930914774
O        5.603925597  27.312717564   1.933499891
O        2.789267468  17.605770436   1.932461898
O        3.672620885  12.418315951   1.915714583
O        0.186013578   6.667671614   1.918337882
O        5.469223639  23.211974607   1.933055787
O        2.791630003  21.576727882   1.933874879
O        3.821286353   8.302047823   1.926753892
O        2.418338032  10.198671934   1.926690931
O        4.209985853  19.466677007   1.933660236
O        0.637188145  25.121577429   1.932752927
O        5.105293755   4.569249380   1.932436012
O        1.102345224  13.921544238   1.929666325
O        5.997861942  15.803474619   1.931583272
O        1.806861345  28.897944207   1.935295086
O        3.401106738   0.879966181   1.931563340
O        2.573008603   3.271158900   1.931766671
O        3.263451993  26.772992572   1.934056471
O        0.412175159  18.286047891   1.934031105
O        6.005924731  11.832877454   1.919877593
O        2.517530153   6.099713731   1.916280776
O        3.103699655  24.147097649   1.932645792
O        0.461143757  21.024914364   1.933715700
O        6.275283105   9.236714558   1.916853060
O       -0.489962228   0.319672474   1.933119670
O        3.651771577  15.211686467   1.931104367
Li      -0.666112970   0.613241938   3.923322100
Li       3.490247949  23.397769291   3.920675968
Li       3.793411658  15.461446476   3.921247569
Li       2.417914184   6.212084147   3.894452294
Li       6.262298943   9.258520953   3.904189004
Li       0.597334575  17.916089628   3.924117734
Li       2.454131070   3.071791674   3.921583046
Li       5.470507274  27.288273910   3.923373802
Li       3.778984593  12.304226876   3.895079132
Li       0.540234387  21.089505843   3.923209607
Li       0.615504173  25.011701605   3.922193037
