# Supplementary material for: Li iontronics in single-crystalline T-Nb2O5 thin films with vertical ionic transport channels
Source: Nat Mater. 2023 Jul 27;22(9):1128–35. doi: 10.1038/s41563-023-01612-2 (PMC10465368; doi:10.1038/s41563-023-01612-2)
Supplement: Supplementary file 3 — Structural data for calculations. [file 41563_2023_1612_MOESM3_ESM.zip › Nb2O5_Structure_for_Calculations/Unit Cell _ Li_x/Li0.96_T_Nb2O5.xsf]

PRIMVEC
   6.329258741  -0.015836598   0.000323969
  -0.078806447  29.706277783  -0.002667208
   0.000268668  -0.000522083   3.989783158
PRIMCOORD 1
70 1
Nb       4.108639706  28.673051897   1.930234121
Nb       1.447420483   1.119959062   1.931012792
Nb       5.301588992  13.826965807   1.927884889
Nb       1.664941158  15.909573011   1.927471094
Nb       4.773345940  25.102170287   1.930930888
Nb       1.023929316   4.648111350   1.929093572
Nb       4.562577537  10.219903414   1.926506582
Nb       2.079951665  19.463583986   1.929341983
Nb       4.793700632  21.255975184   1.929789613
Nb       1.753447815   8.197371537   1.924625777
Nb       4.645310266   6.394272857   1.885625429
Nb       1.352431754  22.977484774   1.930849529
Nb       4.822476128  17.372686889   1.928408992
Nb       1.752897560  12.021000132   1.926530159
Nb       4.610298443   2.503755941   1.932811730
Nb       1.394220350  26.934072410   1.932325929
O        1.390230943   1.185230887  -0.063959060
O        4.218479874  28.648417736  -0.064683714
O        1.708346518  15.990704325  -0.067172230
O        5.190369413  13.680793746  -0.067065613
O        1.151101462   4.664570703  -0.066708456
O        4.940751220  25.177749112  -0.063941357
O        1.954382020  19.493924650  -0.065582621
O        4.689572297  10.384767833  -0.068410937
O        1.728460813   8.084337351  -0.070541719
O        4.844192612  21.388922258  -0.064586574
O        1.386007121  22.978459319  -0.064016749
O        4.559031777   6.520591201  -0.071551146
O        1.751283603  11.999709304  -0.068208316
O        4.874882059  17.276239563  -0.066383978
O        1.214538731  26.784108299  -0.063732830
O        4.557153585   2.423457087  -0.063547957
O        0.255420196   2.754602517   1.929397613
O        5.669510363  27.187718293   1.931055570
O        2.843502623  17.557567713   1.928543747
O        3.743952596  12.383758459   1.927194744
O        0.257186056   6.610407777   1.926778639
O        5.562746640  23.115117021   1.930660268
O        2.841782781  21.473015324   1.930585144
O        3.901399953   8.292937003   1.930261911
O        2.487785628  10.164982343   1.925698507
O        4.345359998  19.385076799   1.929734538
O        0.680278139  25.003613262   1.930954594
O        5.053135788   4.533800867   1.928197233
O        1.141046979  13.896079435   1.928173487
O        6.000489185  15.711614891   1.927807073
O        1.811971935  28.770679464   1.930553405
O        3.415965585   0.863576266   1.930791644
O        2.626704511   3.212450733   1.930037385
O        3.305150280  26.653893607   1.930981186
O        0.471219912  18.082695492   1.929167437
O        6.066275089  11.765804205   1.926965092
O        2.611718736   6.102867104   1.922937472
O        3.172617247  24.026083907   1.930789217
O        0.482079987  20.919586191   1.930086416
O        6.351661655   9.144330498   1.923196235
O       -0.533689877   0.396800652   1.931802424
O        3.637733390  15.184099266   1.926982523
Li      -0.665210495   0.610364818   3.926576727
Li       3.550209141  23.263488770   3.925443462
Li       3.736719091  15.476456940   3.922772110
Li       2.524046271   6.204066052   3.914185500
Li       6.035111541   8.591501552   3.912991173
Li       0.602797098  17.855601953   3.923410813
Li       2.513932157   3.030158222   3.924927340
Li       5.546487735  27.163371002   3.926018471
Li       3.691381724  12.309593040   3.922807548
Li       0.562117846  21.006018780   3.925298934
Li       0.631992017  24.885715820   3.926032781
Li       6.144159564  11.775816528   3.923343528
