# Supplementary material for: Li iontronics in single-crystalline T-Nb2O5 thin films with vertical ionic transport channels
Source: Nat Mater. 2023 Jul 27;22(9):1128–35. doi: 10.1038/s41563-023-01612-2 (PMC10465368; doi:10.1038/s41563-023-01612-2)
Supplement: Supplementary file 3 — Structural data for calculations. [file 41563_2023_1612_MOESM3_ESM.zip › Nb2O5_Structure_for_Calculations/Unit Cell _ Li_x/Li1.08_T_Nb2O5.xsf]

PRIMVEC
   6.333603870  -0.015758187  -0.000089110
  -0.078267223  29.776061926   0.000404418
   0.000008185  -0.000110653   4.005438643
PRIMCOORD 1
71 1
Nb       4.109330987  28.710270173   1.937354431
Nb       1.462351047   1.097362898   1.935692168
Nb       5.281095551  13.877425426   1.935802268
Nb       1.661017865  15.953510986   1.936695970
Nb       4.767123625  25.143508389   1.938462211
Nb       1.084161268   4.651125570   1.936308556
Nb       4.531494609  10.278782987   1.935095649
Nb       2.079998807  19.506962152   1.938228303
Nb       4.794473743  21.302043640   1.939532211
Nb       1.719639677   8.223162535   1.935969267
Nb       4.642274337   6.499510948   1.935337864
Nb       1.349174001  23.020365101   1.938904977
Nb       4.826086219  17.419579183   1.937114653
Nb       1.720828078  12.062081097   1.935426479
Nb       4.645032808   2.449826396   1.935920972
Nb       1.385410723  26.978021240   1.939318324
O        1.420925624   1.165818981  -0.066874389
O        4.233607685  28.700989585  -0.065386212
O        1.706662758  16.033913387  -0.066036435
O        5.170227356  13.735225614  -0.066942335
O        1.107591544   4.653705617  -0.066380214
O        4.931133719  25.214866208  -0.064229037
O        1.953757396  19.539347045  -0.064494770
O        4.658099029  10.431021955  -0.067662752
O        1.686130276   8.129601339  -0.066770014
O        4.847620000  21.432660067  -0.063799226
O        1.383329581  23.026588955  -0.063804493
O        4.561619072   6.410404465  -0.068038391
O        1.712633004  12.029749010  -0.067284231
O        4.878106979  17.325339348  -0.065569695
O        1.198351841  26.840230862  -0.064319122
O        4.629326640   2.494477241  -0.066805853
O        0.298034405   2.741705004   1.935859072
O        5.661643426  27.234757441   1.937849079
O        2.847100433  17.603052532   1.937221839
O        3.710506176  12.419745284   1.935587304
O        0.261393307   6.623203886   1.935879055
O        5.564748358  23.160585188   1.938820368
O        2.841800712  21.517610247   1.938809493
O        3.859368096   8.310148624   1.935768642
O        2.455525341  10.197128180   1.935242131
O        4.349622886  19.432921714   1.938330194
O        0.674329957  25.051078746   1.938641437
O        5.145534380   4.532893179   1.936351082
O        1.129379982  13.938257151   1.935843263
O        5.999052061  15.757234811   1.936621299
O        1.816845350  28.818216660   1.938091985
O        3.436347780   0.852594620   1.936407025
O        2.689404559   3.223094420   1.935429413
O        3.292520888  26.689719895   1.938005988
O        0.470888235  18.125399484   1.937538147
O        6.036392086  11.827624751   1.935470573
O        2.623831958   6.091259624   1.936133389
O        3.167678525  24.066061718   1.938847826
O        0.481833993  20.968932162   1.938896793
O        6.284565710   9.202065671   1.935040197
O       -0.527700949   0.412101812   1.936525846
O        3.632954993  15.227735485   1.936274533
Li      -0.607409940   0.529449473   3.939155881
Li       3.541056528  23.307311527   3.941868668
Li       3.737866803  15.527567270   3.939156101
Li       2.483321063   6.263095086   3.938975159
Li       6.142992333   8.903403073   3.938708238
Li       0.607868840  17.893477050   3.940098355
Li       2.493108633   2.952583992   3.938168499
Li       5.536453694  27.191371251   3.940717290
Li       3.653963738  12.359581074   3.938330997
Li       0.559549577  21.049392211   3.941751669
Li       0.623020757  24.930812005   3.941522181
Li       6.102934894  11.871988562   3.938289771
Li       5.317571417   4.475812740   3.938903919
