# Supplementary material for: Li iontronics in single-crystalline T-Nb2O5 thin films with vertical ionic transport channels
Source: Nat Mater. 2023 Jul 27;22(9):1128–35. doi: 10.1038/s41563-023-01612-2 (PMC10465368; doi:10.1038/s41563-023-01612-2)
Supplement: Supplementary file 3 — Structural data for calculations. [file 41563_2023_1612_MOESM3_ESM.zip › Nb2O5_Structure_for_Calculations/Unit Cell _ Li_x/Li1.20_T_Nb2O5 copy 3.xsf]

PRIMVEC
   6.351491219  -0.007377703  -0.000058615
  -0.039153755  29.801716737   0.000507353
   0.000027597  -0.000097233   4.023677962
PRIMCOORD 1
72 1
Nb       4.183864937  28.747339252   1.946149599
Nb       1.470031009   1.109022501   1.945512099
Nb       5.325462404  13.877429033   1.945251714
Nb       1.689953565  15.938186279   1.945737154
Nb       4.863073706  25.207190469   1.946351760
Nb       1.063219762   4.653309189   1.945176872
Nb       4.603408808  10.289391540   1.944960228
Nb       2.040532914  19.524620655   1.946128559
Nb       4.832706819  21.417233423   1.946252240
Nb       1.752025676   8.222235228   1.944991466
Nb       4.631293609   6.474291133   1.945123512
Nb       1.424809540  23.048455395   1.946297593
Nb       4.832644854  17.380040485   1.945883739
Nb       1.765285451  12.043839428   1.945020558
Nb       4.651317731   2.444615306   1.945326485
Nb       1.456164150  27.015548301   1.946771692
O        1.423474691   1.175228374  -0.066304357
O        4.307174321  28.734329430  -0.065688029
O        1.730316858  16.029074035  -0.066083745
O        5.213847905  13.765668383  -0.066599978
O        1.088326993   4.661460756  -0.066656981
O        4.999964041  25.256340884  -0.065479725
O        2.014141060  19.540489412  -0.065707150
O        4.750076584  10.466079679  -0.066877678
O        1.721731652   8.135906434  -0.066849656
O        4.873224948  21.350387564  -0.065595702
O        1.451071296  23.071441782  -0.065539598
O        4.514242276   6.302492433  -0.066820184
O        1.757233120  12.001857949  -0.066775733
O        4.846079025  17.411232695  -0.065939443
O        1.265811692  26.866689697  -0.065454776
O        4.633051963   2.491032355  -0.066496769
O        0.284033649   2.735122854   1.945498853
O        5.741164856  27.270512281   1.946223739
O        2.832972347  17.614853135   1.946077381
O        3.748114860  12.446611586   1.945012909
O        0.205876587   6.657889077   1.945105476
O        5.659120083  23.201739791   1.946276973
O        2.851057551  21.513756370   1.946360668
O        3.962270625   8.275100505   1.945034019
O        2.548442985  10.188246577   1.945011778
O        4.309449427  19.449306555   1.946215335
O        0.733412747  25.087135727   1.946369432
O        5.139518199   4.519842024   1.945061387
O        1.193859618  13.932257076   1.945424579
O        6.046461749  15.770098213   1.945643571
O        1.861208875  28.853150085   1.946263277
O        3.446690546   0.849169475   1.945568539
O        2.673278969   3.206912304   1.945330563
O        3.364846763  26.728544117   1.946330777
O        0.427292961  18.156655694   1.945968781
O        6.092130089  11.873211158   1.944958471
O        2.597419543   6.104263434   1.945002997
O        3.252204201  24.092962374   1.946459112
O        0.504384988  20.994014947   1.946119795
O        6.364168258   9.278894781   1.944931562
O       -0.527678804   0.410079741   1.945534792
O        3.696393231  15.283126229   1.945563307
Li      -0.597578092   0.546122621   3.957299539
Li       3.501634706  23.620050224   3.958225839
Li       3.746310889  15.470029175   3.957364966
Li       2.470638853   6.253718344   3.956777013
Li       6.245863549   8.995272411   3.956709005
Li       0.639147156  17.835257764   3.957804702
Li       2.490696777   2.964070969   3.957221208
Li       5.619053132  27.239655835   3.958065932
Li       3.706959120  12.328465386   3.956766852
Li       0.609453082  21.119902422   3.957935219
Li       0.673533202  24.968968220   3.958208353
Li       6.157157107  11.910903466   3.956730107
Li       5.317662985   4.454694137   3.956881187
Li       4.121690529  19.395310184   3.957900304
