# Supplementary material for: Li iontronics in single-crystalline T-Nb2O5 thin films with vertical ionic transport channels
Source: Nat Mater. 2023 Jul 27;22(9):1128–35. doi: 10.1038/s41563-023-01612-2 (PMC10465368; doi:10.1038/s41563-023-01612-2)
Supplement: Supplementary file 3 — Structural data for calculations. [file 41563_2023_1612_MOESM3_ESM.zip › Nb2O5_Structure_for_Calculations/Unit Cell/T-Nb2O5.xsf]

PRIMVEC
   6.207859090  -0.006658492   0.005959976
  -0.035510768  29.550594028  -0.013749267
   0.003732085  -0.002003043   3.912387515
PRIMCOORD 1
62 1
Nb       4.290868970  28.388385304   1.805195860
Nb       1.608391918   0.989436483   1.838241495
Nb       5.032689744  13.654691013   1.788150052
Nb       1.523021894  15.846477582   1.810620054
Nb       4.976725090  25.004960311   1.794743843
Nb       0.975738282   4.498795107   1.816032422
Nb       4.360952133  10.254333358   2.031470354
Nb       1.999483520  19.360615028   1.741520114
Nb       4.779654910  21.246777090   1.726988370
Nb       1.489125747   8.246566546   1.820202646
Nb       4.497356200   6.507581425   1.766830448
Nb       1.474700776  22.845989689   1.812862084
Nb       4.795216211  17.418080689   1.743019559
Nb       1.592433529  12.001236049   2.154084736
Nb       4.442972823   2.657972564   2.087481348
Nb       1.522359157  26.703068112   2.166312319
O        1.530661814   1.058100632  -0.046917633
O        4.401632810  28.527969170  -0.054448649
O        1.588712205  15.864530893  -0.066863577
O        4.913388132  13.805564559  -0.062152919
O        1.075724591   4.620737119  -0.060385665
O        4.882447622  24.909653256  -0.061226703
O        2.030580408  19.372865182  -0.066782958
O        4.347060658  10.261518703  -0.073373758
O        1.662411783   7.918948821  -0.065232451
O        4.588493456  21.563159095  -0.084815019
O        1.568810508  22.862109358  -0.062745057
O        4.389592243   6.420387040  -0.088291601
O        1.579551479  11.978341493   0.023424732
O        4.590128524  17.122397749  -0.078541851
O        1.518142566  26.732515193   0.034548562
O        4.656801060   2.366981181  -0.019024109
O        0.300927297   2.597388321   1.903758844
O        5.760805809  26.954975568   1.915099969
O        2.744472322  17.458755705   1.914735543
O        3.548317582  12.255225811   1.925746526
O        0.240732083   6.517503081   1.893194306
O        5.683350739  23.046814810   1.915588162
O        2.746808023  21.274563498   1.917223758
O        3.680194940   8.258502426   1.895726553
O        2.258297024  10.118765455   1.909912371
O        4.230732442  19.350385407   1.832781270
O        0.869831684  24.862369653   1.897126235
O        5.083829432   4.518984977   1.894554926
O        0.910039358  13.835209918   1.891597068
O        5.723062232  15.642619292   1.912379224
O        2.211368055  28.562560735   1.907202498
O        3.640756104   0.826878434   1.896701589
O        2.601739473   3.160201839   1.923309449
O        3.496388316  26.457698096   1.911084454
O        0.402873961  18.022665303   1.838825211
O        5.819427935  11.732842080   1.897218866
O        2.590288840   5.836882300   1.870277712
O        3.283829658  23.794043733   1.872585206
O        0.428711912  20.743792725   1.840573951
O        6.086922486   9.130698774   1.876657400
O       -0.149089466   0.058922144   1.905034309
O        3.307187212  14.936192836   1.866549363
Li      -0.459984252   0.535121273   3.859077273
Li       3.541787128  23.376942508   3.802161052
Li       3.569519036  15.305415511   3.802974081
Li       2.420970937   6.086373667   3.808309504
